# Supplementary material for: Protein Flexibility Facilitates Quaternary Structure Assembly and Evolution
Source: PLoS Biol. 2014 May 27;12(5):e1001870. doi: 10.1371/journal.pbio.1001870 (PMC4035275; doi:10.1371/journal.pbio.1001870)
Supplement: Table S1 — Controlling for structural factors when comparing the flexibilities of subunits from different groups of protein complexes. This table provides the raw values for the main results in Figures 1A and 2. It also provides the values for these analyses broken down by secondary structure group, and using only the strict structurally nonredundant set of protein complexes, filtered at the domain level. (XLSX) [file pbio.1001870.s010.xlsx]

## Sheet: Sheet1
	Main dataset			a proteins			b proteins			ab proteins			Superfamily non-redundant
	Mean	SEM	N	Mean	SEM	N	Mean	SEM	N	Mean	SEM	N	Mean	SEM	N
Symmetry group
Asymmetric	1.13131	0.008799	374	1.17217	0.015085	183	1.0916	0.014789	80	1.09159	0.010071	109	1.15692	0.015518	141
Cyclic	1.12725	0.005096	1013	1.13498	0.008455	409	1.12498	0.00909	292	1.10806	0.006735	304	1.14605	0.00872	386
Dihedral	1.08149	0.003089	1480	1.08716	0.00453	790	1.08059	0.008535	199	1.0686	0.003981	480	1.0979	0.006568	484
Twofold dimeric	1.09951	0.00163	5704	1.11004	0.002536	2814	1.10042	0.004166	924	1.08312	0.002213	1923	1.1278	0.004242	1142
Number of non-homologous subunits
1	1.10392	0.001384	9104	1.11423	0.002143	4496	1.10553	0.003285	1628	1.08457	0.001832	2912	1.13046	0.003159	2373
2	1.13639	0.003197	2387	1.16923	0.005565	1037	1.10664	0.004478	757	1.10262	0.005126	534	1.1436	0.003838	1744
3	1.18577	0.008786	445	1.23961	0.01543	197	1.12459	0.010864	149	1.14518	0.013541	83	1.18742	0.00979	355
4	1.25801	0.02442	77	1.32495	0.031658	46	1.13771	0.033819	18	1.1122	0.031395	10	1.25801	0.02442	77
5	1.3065	0.048426	23	1.39204	0.06048	15	0.983631	0.002729	2	1.20028	0.029609	6	1.3065	0.048426	23
≥6	1.32223	0.021469	72	1.34085	0.02983	48	1.27506	0.030655	9	1.26359	0.037096	11	1.31569	0.022372	63
