# Supplementary material for: Protein Flexibility Facilitates Quaternary Structure Assembly and Evolution
Source: PLoS Biol. 2014 May 27;12(5):e1001870. doi: 10.1371/journal.pbio.1001870 (PMC4035275; doi:10.1371/journal.pbio.1001870)
Supplement: Table S2 — Pairwise flexibility comparison between putative older and putative newer subunits of protein complexes with respect to all species used in this analysis. These values are the same as used in Figure 3C, except that all species are shown here. We also include the results when only Ensembl Compara or only OMA are used as a source of orthologs. (XLSX) [file pbio.1001870.s011.xlsx]

## Sheet: Compara-OMA combined
Species tag	Full species name	Mean Arel of old subunits	SEM	Mean Arel of new subunits	SEM	Number of complexes	P-value (Wilcoxon signed-rank)
chicken	Gallus gallus	1.10012	0	1.11536	0	1	1
xenopus	Xenopus tropicalis	1.10012	0	1.11536	0	1	1
coelacanth	Latimeria chalumnae	1.10012	0	1.11536	0	1	1
fugu	Takifugu rubripes	1.10012	0	1.11536	0	1	1
zebrafish	Danio rerio	1.10012	0	1.11536	0	1	1
lamprey	Petromyzon marinus	1.14856	0	1.53428	0	1	1
intestinalis	Ciona intestinalis	1.10117	0.067458	1.28021	0.093376	4	0.25
savignyi	Ciona savignyi	1.04119	0.027922	1.25344	0.078443	5	0.125
apis	Apis melifera	1.11584	0.090825	1.3785	0.064836	3	0.25
celegans	Caenorhabditis elegans	1.13982	0.059567	1.34129	0.079939	7	0.03125
drosophila	Drospophila melanogaster	1.1351	0.055788	1.31464	0.066172	9	0.0390625
monosiga	Monosiga brevicollis	1.03371	0.018856	1.22465	0.05546	16	0.00268555
capsaspora	Capsaspora owczarzaki	1.07211	0.028407	1.26389	0.046957	21	0.00060749
fomitopsis	Fomitopsis pinicola	1.04462	0.022528	1.28873	0.060583	16	0.00167847
pombe	Schizosaccharomyces pombe	1.03961	0.0198	1.31777	0.059177	16	0.000762939
yeast	Saccharomyces cerevisiae	1.05936	0.018266	1.29223	0.046584	24	1.63317e-05
dictyod	Dictyostelium discoideum	1.05645	0.023464	1.26061	0.041926	28	4.21107e-05
arabidopsis	Arabidposis thaliana	1.04794	0.015869	1.26355	0.044798	26	3.75509e-05
cryptosporidium	Cryptosporidum parvum	1.02113	0.014323	1.34669	0.060926	15	6.10352e-05
osativaj	Oryza sativa japonica	1.05098	0.016931	1.3002	0.046099	24	6.55651e-06
ostreococcusl	Ostreococcus lucimarinus	1.05487	0.018718	1.23013	0.044245	27	0.000667766
phytophthora	Phytophthora infestans	1.03909	0.016879	1.2316	0.044599	28	1.76504e-05
plasmodium	Plasmodium falciparum	1.03861	0.022843	1.37203	0.059778	14	0.00012207
mjanna	Methanocaldococcus jannaschii	1.07083	0	1.15703	0	1	1
pkodak	Pyrococcus kodakaraensis	1.08281	0.015404	1.08142	0.047108	2	1
sulfolobus_p2	Sulfolobus solfataricus p2	1.0721	0.021897	1.21304	0.072375	5	0.4375
bsub	Bacillus subtilus	1.08177	0.025171	1.29342	0.050931	7	0.03125
ecoli	Escherichia coli	1.057	0.025996	1.32652	0.047455	6	0.03125
synechoccus_cc9311	Synechoccus sp CC9311	1.09045	0.036527	1.35078	0.055385	4	0.125
tmaritima	Thermotoga maritima	1.09745	0.060068	1.62301	0.078443	2	0.5

## Sheet: Compara only
Species tag	Mean Arel of old subunits	SEM	Mean Arel of new subunits	SEM	Number of complexes	P-value (Wilcoxon signed-rank)
chicken	1.10012	0	1.11536	0	1	1
xenopus	1.10012	0	1.11536	0	1	1
coelacanth	1.10012	0	1.11536	0	1	1
fugu	1.10012	0	1.11536	0	1	1
zebrafish	1.10012	0	1.11536	0	1	1
lamprey	1.14856	0	1.53428	0	1	1
intestinalis	1.10816	0.054327	1.25221	0.078787	5	0.1875
savignyi	1.05701	0.027387	1.23457	0.067602	6	0.09375
celegans	1.13982	0.059567	1.34129	0.079939	7	0.03125
drosophila	1.13215	0.049084	1.29719	0.061811	10	0.0371094
yeast	1.06589	0.018451	1.32187	0.04456	24	1.04904e-05

## Sheet: OMA only
Species tag	Mean Arel of old subunits	SEM	Mean Arel of new subunits	SEM	Number of complexes	P-value (Wilcoxon signed-rank)
cow	1.00434	0	1.16117	0	1	1
elephant	1.00434	0	1.16117	0	1	1
chicken	1.10012	0	1.11536	0	1	1
xenopus	1.05223	0.033864	1.13826	0.016196	2	0.5
fugu	1.11264	0.004992	0.988039	0.008524	2	0.5
zebrafish	1.10847	0.004764	1.03048	0.035114	3	0.5
intestinalis	1.24679	0.0825	1.3114	0.097431	3	1
savignyi	1.01098	0.02464	1.28946	0.011037	2	0.5
apis	1.13224	0.064187	1.21849	0.074468	6	0.5625
celegans	1.13859	0.07296	1.26242	0.075298	5	0.4375
drosophila	1.10968	0.058621	1.23086	0.064849	7	0.296875
monosiga	1.02867	0.017469	1.21601	0.050316	18	0.000839233
capsaspora	1.06482	0.02655	1.25371	0.043901	23	0.000181436
fomitopsis	1.03421	0.018007	1.27458	0.050637	21	5.24521e-05
pombe	1.0304	0.015927	1.29671	0.050035	21	2.38419e-05
yeast	1.04758	0.018879	1.32993	0.050431	20	8.2016e-05
dictyod	1.05645	0.023464	1.26061	0.041926	28	4.21107e-05
arabidopsis	1.04794	0.015869	1.26355	0.044798	26	3.75509e-05
cryptosporidium	1.02113	0.014323	1.34669	0.060926	15	6.10352e-05
osativaj	1.05098	0.016931	1.3002	0.046099	24	6.55651e-06
ostreococcusl	1.05487	0.018718	1.23013	0.044245	27	0.000667766
phytophthora	1.03909	0.016879	1.2316	0.044599	28	1.76504e-05
plasmodium	1.03861	0.022843	1.37203	0.059778	14	0.00012207
mjanna	1.07083	0	1.15703	0	1	1
pkodak	1.08281	0.015404	1.08142	0.047108	2	1
sulfolobus_p2	1.0721	0.021897	1.21304	0.072375	5	0.4375
bsub	1.08177	0.025171	1.29342	0.050931	7	0.03125
ecoli	1.057	0.025996	1.32652	0.047455	6	0.03125
synechoccus_cc9311	1.09045	0.036527	1.35078	0.055385	4	0.125
tmaritima	1.09745	0.060068	1.62301	0.078443	2	0.5
