# Supplementary material for: Protein Flexibility Facilitates Quaternary Structure Assembly and Evolution
Source: PLoS Biol. 2014 May 27;12(5):e1001870. doi: 10.1371/journal.pbio.1001870 (PMC4035275; doi:10.1371/journal.pbio.1001870)
Supplement: Table S3 — Comparison of the mean subunit flexibility and number of nonhomologous subunits per complex from different species. These are the same values used in Figure 4B, except that all 263 species with at least five nonredundant complexes in our dataset are shown here. (XLSX) [file pbio.1001870.s012.xlsx]

## Sheet: Sheet1
Species	Non-homologous subunits per complex	Arel	Number of complexes	Number of unique chains
homo sapiens	1.28974	1.14473	1384	1880
escherichia coli	1.14104	1.10993	709	818
saccharomyces cerevisiae	1.36149	1.17854	296	423
thermus thermophilus	1.11523	1.09882	243	273
bacillus subtilis	1.03922	1.10871	204	212
thermotoga maritima	1.07	1.08465	200	215
mycobacterium tuberculosis	1.04103	1.11407	195	207
mus musculus	1.21081	1.14716	185	241
pseudomonas aeruginosa	1.03371	1.10624	178	184
staphylococcus aureus	1.04098	1.11664	122	129
pyrococcus horikoshii	1.05085	1.07362	118	125
rattus norvegicus	1.17949	1.1628	117	143
arabidopsis thaliana	1.125	1.09965	96	108
archaeoglobus fulgidus	1.07609	1.10194	92	102
agrobacterium tumefaciens	1	1.07728	83	83
methanocaldococcus jannaschii	1.03896	1.10936	77	81
bacillus anthracis	1.01333	1.08606	75	76
helicobacter pylori	1.05405	1.10932	74	78
salmonella typhimurium	1.05405	1.09023	74	78
aquifex aeolicus	1.06849	1.09743	73	78
enterococcus faecalis	1.0137	1.09296	73	74
sulfolobus solfataricus	1.14706	1.07687	68	86
pyrococcus furiosus	1.12308	1.11564	65	73
enterobacteria phage	1.04762	1.21757	63	66
bacteroides thetaiotaomicron	1	1.07005	63	63
vibrio cholerae	1.03226	1.11462	62	64
streptococcus pneumoniae	1.01667	1.07686	60	61
bos taurus	1.7069	1.21914	58	106
pseudomonas putida	1.13793	1.05999	58	67
bacillus cereus	1	1.1234	54	54
streptomyces coelicolor	1	1.10096	53	54
drosophila melanogaster	1.13725	1.18487	51	65
plasmodium falciparum	1	1.0929	49	50
bacillus halodurans	1	1.08428	49	49
campylobacter jejuni	1	1.11247	46	46
corynebacterium glutamicum	1	1.07853	45	45
sinorhizobium meliloti	1	1.0641	43	43
haemophilus influenzae	1.02439	1.15679	41	42
vibrio parahaemolyticus	1.02564	1.08828	39	40
thermoplasma acidophilum	1.02632	1.10345	38	41
neisseria meningitidis	1	1.10493	38	38
mycobacterium smegmatis	1.05556	1.06555	36	38
salmonella enterica	1	1.06158	36	36
deinococcus radiodurans	1.02857	1.11155	35	36
streptococcus mutans	1	1.08244	35	35
geobacillus stearothermophilus	1.14706	1.09472	34	39
bacteroides fragilis	1	1.08055	34	34
sulfolobus tokodaii	1	1.09441	34	34
rhodopseudomonas palustris	1	1.11512	34	34
methanothermobacter thermautotrophicus	1	1.11814	33	35
listeria monocytogenes	1	1.08534	33	33
gallus gallus	1.5625	1.28855	32	56
klebsiella pneumoniae	1.09375	1.06182	32	35
rhodococcus sp.	1.1	1.1165	30	33
xanthomonas campestris	1	1.10047	30	30
yersinia pestis	1.10714	1.09708	28	32
shewanella oneidensis	1	1.0995	28	28
rhodobacter sphaeroides	1.44444	1.15378	27	41
caenorhabditis elegans	1.03704	1.11257	27	29
pseudomonas syringae	1	1.09995	27	27
schizosaccharomyces pombe	1.38461	1.14652	26	38
clostridium acetobutylicum	1	1.07743	26	26
aeropyrum pernix	1.12	1.06938	25	28
streptococcus pyogenes	1.04	1.17431	25	26
lactobacillus plantarum	1	1.05213	25	25
silicibacter pomeroyi	1	1.09995	25	25
porphyromonas gingivalis	1	1.09577	25	25
nitrosomonas europaea	1	1.13014	24	24
clostridium thermocellum	1.21739	1.04627	23	28
synechocystis sp.	1.13044	1.05008	23	26
mesorhizobium loti	1	1.05026	23	23
pseudomonas fluorescens	1	1.05836	22	22
burkholderia pseudomallei	1	1.07435	22	22
clostridium difficile	1	1.11887	22	22
sus scrofa	1.14286	1.16177	21	25
methanosarcina mazei	1.04762	1.12048	21	22
mycobacterium avium	1	1.06361	21	21
shigella flexneri	1.05	1.14202	20	21
chromobacterium violaceum	1	1.10168	20	20
bordetella bronchiseptica	1	1.03075	20	20
lactococcus lactis	1.15789	1.05237	19	22
trypanosoma brucei	1	1.12286	19	20
pyrobaculum aerophilum	1.05263	1.09591	19	20
ralstonia eutropha	1.05263	1.06625	19	20
nostoc punctiforme	1	1.10177	19	19
listeria innocua	1	1.12613	19	19
legionella pneumophila	1	1.08312	18	18
desulfovibrio vulgaris	1.05882	1.16201	17	19
geobacter sulfurreducens	1	1.1331	17	17
francisella tularensis	1	1.07369	17	17
burkholderia thailandensis	1	1.04399	17	17
anabaena variabilis	1	1.03645	17	17
leishmania major	1	1.0893	17	17
pseudomonas sp.	1.1875	1.04607	16	21
pyrococcus abyssi	1.125	1.11987	16	19
novosphingobium aromaticivorans	1	1.05477	16	16
cryptosporidium parvum	1	1.10473	16	16
human herpesvirus	1	1.15123	16	16
nostoc sp.	1.13333	1.07037	15	17
bacillus phage	1.06667	1.2895	15	16
rhodospirillum rubrum	1.06667	1.07135	15	16
clostridium perfringens	1.06667	1.09579	15	16
coxiella burnetii	1	1.10568	15	15
brucella melitensis	1	1.05713	15	15
bartonella henselae	1	1.12349	15	15
streptomyces avermitilis	1	1.06876	15	15
burkholderia xenovorans	1	1.04815	15	15
caulobacter crescentus	1.07143	1.10944	14	15
toxoplasma gondii	1	1.08695	14	14
corynebacterium diphtheriae	1	1.12647	14	14
cytophaga hutchinsonii	1	1.04124	14	14
entamoeba histolytica	1	1.09442	14	14
geobacillus kaustophilus	1	1.06113	14	14
paracoccus denitrificans	2.07692	1.05179	13	27
dictyostelium discoideum	1.07692	1.24057	13	14
parabacteroides distasonis	1	1.009	13	13
neisseria gonorrhoeae	1	1.18401	13	13
arthrobacter sp.	1	1.09438	13	13
rhodobacter capsulatus	1.08333	1.0769	12	14
trypanosoma cruzi	1	1.02706	12	12
desulfitobacterium hafniense	1	1.06219	12	12
influenza a	1.18182	1.14101	11	13
streptococcus agalactiae	1	1.16204	11	11
pectobacterium atrosepticum	1	1.05268	11	11
shewanella loihica	1	1.10728	11	11
chlorobium tepidum	1	1.11299	11	11
mycobacterium marinum	1	1.0274	11	11
exiguobacterium sibiricum	1	1.13406	11	11
bacteroides vulgatus	1	1.0949	11	11
alicyclobacillus acidocaldarius	1	1.05053	11	11
bacillus thuringiensis	1	1.13135	11	11
staphylococcus epidermidis	1	1.10962	11	11
bordetella pertussis	1.2	1.13429	10	14
vaccinia virus	1.2	1.05156	10	12
vibrio vulnificus	1.2	1.07205	10	12
synechococcus elongatus	1.1	1.12976	10	11
bradyrhizobium japonicum	1	1.04583	10	10
desulfovibrio desulfuricans	1	1.09133	10	10
jannaschia sp.	1	1.13618	10	10
streptococcus suis	1	1.05402	10	10
mycobacterium abscessus	1	1.09583	10	10
azotobacter vinelandii	1.11111	1.08521	9	14
bacillus sp.	1.22222	1.10432	9	13
chlamydomonas reinhardtii	1.33333	1.09592	9	12
encephalitozoon cuniculi	1.22222	1.1105	9	11
thermosynechococcus elongatus	1	1.0806	9	10
vibrio fischeri	1.11111	1.04908	9	10
danio rerio	1.11111	1.11394	9	10
borrelia burgdorferi	1.11111	1.16257	9	10
colwellia psychrerythraea	1	1.12166	9	9
caulobacter vibrioides	1	1.10766	9	9
plasmodium vivax	1	1.06625	9	9
bordetella parapertussis	1	1.11994	9	9
methanopyrus kandleri	1	1.09736	9	9
methylobacillus flagellatus	1	1.05297	9	9
bifidobacterium longum	1	1.01478	9	9
yersinia enterocolitica	1	1.2425	9	9
oryza sativa	1.125	1.09174	8	9
bacillus megaterium	1.125	1.09488	8	9
marinobacter aquaeolei	1	1.08933	8	8
leptospira interrogans	1	1.06016	8	8
streptomyces clavuligerus	1	1.01903	8	8
anabaena sp.	1	1.16152	8	8
aspergillus fumigatus	1	1.04734	8	8
uncultured bacterium	1	1.06799	8	8
lactobacillus brevis	1	1.06092	8	8
lactobacillus acidophilus	1	1.02623	8	8
neurospora crassa	1	1.09652	8	8
chlamydia trachomatis	1	1.07959	8	8
serratia marcescens	1.28571	1.05153	7	9
chloroflexus aurantiacus	1.14286	1.11631	7	8
carboxydothermus hydrogenoformans	1.14286	1.06667	7	8
methanosarcina acetivorans	1.14286	1.11109	7	8
oryctolagus cuniculus	1	1.19581	7	7
ruegeria pomeroyi	1	1.0649	7	7
methanococcus maripaludis	1	1.10583	7	7
mycoplasma pneumoniae	1	1.30399	7	7
pisum sativum	1	1.08976	7	7
stenotrophomonas maltophilia	1	1.05424	7	7
enterococcus faecium	1	1.13471	7	7
bacteroides ovatus	1	1.0475	7	7
shewanella denitrificans	1	1.01022	7	7
oleispira antarctica	1	0.995702	7	7
lactobacillus casei	1	1.13212	7	7
burkholderia cenocepacia	1	0.990833	7	7
rhizobium etli	1	1.06523	7	7
geobacter metallireducens	1	1.12362	7	7
acinetobacter baumannii	1	1.08753	7	7
sars coronavirus	1	1.19538	7	7
moorella thermoacetica	1.33333	1.05001	6	9
lactococcus phage	1.5	1.24032	6	9
kluyveromyces lactis	1.16667	1.28146	6	9
wolinella succinogenes	1.33333	1.09444	6	8
thermus aquaticus	1.16667	1.12222	6	8
bacillus amyloliquefaciens	1.33333	1.007	6	8
hordeum vulgare	1.33333	1.12206	6	8
thermoanaerobacter tengcongensis	1.16667	1.07771	6	7
xenopus laevis	1.16667	1.23776	6	7
human papillomavirus	1.16667	1.12831	6	7
nicotiana tabacum	1	1.04352	6	6
treponema pallidum	1	1.10984	6	6
shewanella frigidimarina	1	1.10288	6	6
prochlorococcus marinus	1	1.06147	6	6
aeromonas hydrophila	1	1.11291	6	6
rhodococcus jostii	1	1.05635	6	6
thermoplasma volcanium	1	1.05931	6	6
coccidioides immitis	1	1.01905	6	6
bombyx mori	1	1.18606	6	6
zea mays	1	1.01883	6	6
mycobacterium thermoresistibile	1	1.06992	6	6
thermobifida fusca	1	1.10084	6	6
lyngbya majuscula	1	1.05218	6	6
acinetobacter sp.	1	1.20925	6	6
streptomyces sp.	1	1.01482	6	6
unidentified	1	1.04192	6	6
micromonospora echinospora	1	1.10215	6	6
chlorobaculum tepidum	1	1.09844	6	6
artificial gene	1	1.06141	6	6
streptomyces venezuelae	1	1.0851	6	6
giardia lamblia	1	1.04462	6	6
oenococcus oeni	1	1.17099	6	6
giardia intestinalis	1	1.0058	6	6
eubacterium rectale	1	1.10448	6	6
yersinia pseudotuberculosis	1	1.09721	6	6
alcaligenes faecalis	1.8	1.01697	5	9
allochromatium vinosum	1.6	1.02459	5	9
physarum polycephalum	1.2	1.16734	5	7
vibrio harveyi	1.2	1.01938	5	7
desulfovibrio gigas	1.4	1.12017	5	7
bacillus stearothermophilus	1.2	1.11793	5	6
emericella nidulans	1.2	1.09075	5	6
sulfolobus acidocaldarius	1.2	1.08524	5	6
methanococcus jannaschii	1.2	1.10605	5	6
triticum aestivum	1	1.21174	5	6
halobacterium salinarum	1	1.03902	5	5
burkholderia cepacia	1	1.09609	5	5
ralstonia solanacearum	1	1.11104	5	5
streptococcus thermophilus	1	1.17958	5	5
anaplasma phagocytophilum	1	1.02698	5	5
shewanella baltica	1	1.07019	5	5
pectobacterium carotovorum	1	1.00263	5	5
arthrobacter aurescens	1	1.01992	5	5
paramecium bursaria	1	1.09041	5	5
uncultured marine	1	1.10453	5	5
thermococcus kodakarensis	1	1.08142	5	5
polaromonas sp.	1	1.03536	5	5
pediococcus pentosaceus	1	1.12936	5	5
proteus mirabilis	1	1.03074	5	5
haloarcula marismortui	1	1.05603	5	5
human adenovirus	1	1.08702	5	5
pyrobaculum calidifontis	1	1.03526	5	5
sphaerobacter thermophilus	1	1.10235	5	5
comamonas testosteroni	1	1.11106	5	5
thiobacillus denitrificans	1	1.10664	5	5
zymomonas mobilis	1	1.03822	5	5
magnaporthe grisea	1	1.0276	5	5
ruegeria sp.	1	1.01942	5	5
autographa californica	1	1.23243	5	5
bacillus circulans	1	1.02824	5	5
staphylococcus saprophyticus	1	1.06319	5	5
acidithiobacillus ferrooxidans	1	1.06812	5	5
deinococcus geothermalis	1	1.0663	5	5
