# Supplementary material for: Protein Flexibility Facilitates Quaternary Structure Assembly and Evolution
Source: PLoS Biol. 2014 May 27;12(5):e1001870. doi: 10.1371/journal.pbio.1001870 (PMC4035275; doi:10.1371/journal.pbio.1001870)
Supplement: Table S4 — Homomeric and heteromeric protein complexes used in this study. (XLSX) [file pbio.1001870.s013.xlsx]

## Sheet: Homomers
PDB ID	Domain	Species	Number of subunits	Symmetry group	Predicted evolutionary intermediate	Sequence identity (50%) non-redundant	Superfamily non-redundant	Arel of dimeric precursor
10gs	euk	homo_sapiens	2	C2		0	0
117e	euk	saccharomyces_cerevisiae	2	C2		0	0
11as	bac	escherichia_coli	2	C2		1	0
11ba	euk	bos_taurus	2	C2		0	0
11bg	euk	bos_taurus	2	C2		0	0
11gs	euk	homo_sapiens	2	C2		0	0
121p	euk	homo_sapiens	2	C2		0	0
12as	bac	escherichia_coli	2	C2		0	0
12gs	euk	homo_sapiens	2	C2		0	0
137l	vir	enterobacteria_phage	2	C1		0	0
13gs	euk	homo_sapiens	2	C2		1	0
14gs	euk	homo_sapiens	2	C2		0	0
16gs	euk	homo_sapiens	2	C2		0	0
17gs	euk	homo_sapiens	2	C2		0	0
18gs	euk	homo_sapiens	2	C2		0	0
19gs	euk	homo_sapiens	2	C2		0	0
1a05	bac	acidithiobacillus_ferrooxidans	2	C2		0	0
1a07	euk	homo_sapiens	2	C1		0	0
1a09	euk	homo_sapiens	2	C1		0	0
1a0c	bac	thermoanaerobacterium_thermosulfurigenes	4	D2		0	0
1a0d	bac	geobacillus_stearothermophilus	4	D2		0	0
1a0e	bac	thermotoga_neapolitana	4	D2		1	0	1.08627
1a0f	bac	escherichia_coli	2	C2		1	0
1a0g	bac	bacillus_sp.	2	C2		0	0
1a0j	euk	salmo_salar	4	C1		0	0
1a0l	euk	homo_sapiens	4	D2		1	0	1.08672
1a0s	bac	salmonella_typhimurium	3	C3		0	0
1a0t	bac	salmonella_typhimurium	3	C3		1	0
1a12	euk	homo_sapiens	3	C3		1	1
1a15	euk	homo_sapiens	2	C2		0	0
1a16	bac	escherichia_coli	4	D2		0	0
1a17	euk	homo_sapiens	4	D2		1	1	1.1928
1a18	euk	mus_musculus	2	C2		0	0
1a19	bac	bacillus_amyloliquefaciens	2	C2		1	1
1a1a	euk	homo_sapiens	2	C1		0	0
1a1b	euk	homo_sapiens	2	C1		0	0
1a1c	euk	homo_sapiens	2	C1		0	0
1a1e	euk	homo_sapiens	2	C1		0	0
1a1s	arc	pyrococcus_furiosus	12	T		0	0
1a1x	euk	homo_sapiens	2	C2		0	0
1a25	euk	rattus_norvegicus	2	C2		0	0
1a27	euk	homo_sapiens	2	C2		1	0
1a2d	euk	mus_musculus	2	C2		0	0
1a2n	bac	escherichia_coli	3	C3		0	0
1a2v	euk	pichia_angusta	6	D3		0	0
1a2w	euk	bos_taurus	2	C2		0	0
1a2z	arc	thermococcus_litoralis	4	D2		1	0	1.00325
1a30	vir	n/a	2	C2		0	0
1a37	euk	bos_taurus	2	C2		0	0
1a38	euk	bos_taurus	2	C2		0	0
1a3a	bac	escherichia_coli	2	C2		1	1
1a3c	bac	bacillus_subtilis	2	C2		0	0
1a3d	euk	naja_naja	3	C3		0	0
1a3f	euk	naja_naja	3	C3		0	0
1a3g	bac	escherichia_coli	6	D3	dimeric	0	0
1a3w	euk	saccharomyces_cerevisiae	4	D2		0	0
1a3x	euk	saccharomyces_cerevisiae	4	D2		0	0
1a3y	euk	sus_scrofa	2	C1		0	0
1a43	vir	n/a	2	C2		0	0
1a45	euk	bos_taurus	2	C2		0	0
1a49	euk	oryctolagus_cuniculus	4	D2		0	0
1a4b	bac	achromobacter_denitrificans	2	C2		0	0
1a4c	bac	achromobacter_denitrificans	2	C2		0	0
1a4e	euk	saccharomyces_cerevisiae	4	D2		1	0	1.19541
1a4g	vir	influenza_b	4	C4		0	0
1a4h	euk	saccharomyces_cerevisiae	2	C2		0	0
1a4i	euk	homo_sapiens	2	C2		0	0
1a4o	euk	bos_taurus	2	C2		0	0
1a4p	euk	homo_sapiens	8	D4		0	0
1a4q	vir	influenza_b	4	C4		0	0
1a4r	euk	homo_sapiens	2	C2		0	0
1a4s	euk	gadus_callarias	4	D2		1	0	1.03856
1a4u	euk	scaptodrosophila_lebanonensis	2	C2		0	0
1a4x	bac	bacillus_subtilis	2	C2		1	1
1a4z	euk	bos_taurus	4	D2		0	0
1a52	euk	homo_sapiens	2	C2		0	0
1a59	bac	antarctic_bacterium	2	C2		1	0
1a5c	euk	plasmodium_falciparum	4	D2		0	0
1a5t	bac	escherichia_coli	2	C2		1	1
1a5u	euk	oryctolagus_cuniculus	4	D2		0	0
1a5v	vir	rous_sarcoma	2	C2		0	0
1a5w	vir	rous_sarcoma	2	C2		0	0
1a5x	vir	rous_sarcoma	2	C2		0	0
1a5z	bac	thermotoga_maritima	4	D2		1	0	1.13612
1a64	euk	rattus_norvegicus	2	C2		0	0
1a68	euk	aplysia_californica	4	C4		0	0
1a69	bac	escherichia_coli	6	D3		0	0
1a6i	bac	escherichia_coli	2	C2		0	0
1a6j	bac	escherichia_coli	4	C4		1	1
1a6p	euk	rattus_norvegicus	2	C2		0	0
1a6r	euk	saccharomyces_cerevisiae	6	D3	dimeric	1	0	1.12864
1a71	euk	equus_caballus	2	C2		0	0
1a72	euk	equus_caballus	2	C2		0	0
1a78	euk	bufo_arenarum	2	C2		0	0
1a79	arc	methanocaldococcus_jannaschii	4	C4		1	1
1a7a	euk	homo_sapiens	4	D2		1	0	1.05117
1a7b	euk	rattus_norvegicus	4	D2		0	0
1a7g	vir	human_papillomavirus	2	C2		0	0
1a7k	euk	leishmania_mexicana	4	D2		0	0
1a7t	bac	bacteroides_fragilis	2	C1		0	0
1a7w	arc	methanothermus_fervidus	2	C2		0	0
1a7x	euk	homo_sapiens	2	C2		0	0
1a81	euk	homo_sapiens	3	C3		1	1
1a82	bac	escherichia_coli	2	C2		0	0
1a88	bac	streptomyces_lividans	3	C3		1	0
1a8g	vir	n/a	2	C2		0	0
1a8i	euk	oryctolagus_cuniculus	2	C2		0	0
1a8j	euk	homo_sapiens	2	C1		0	0
1a8k	vir	n/a	2	C2		0	0
1a8l	arc	pyrococcus_furiosus	2	C2		1	1
1a8m	euk	homo_sapiens	3	C3		1	0
1a8o	vir	n/a	2	C2		0	0
1a8r	bac	escherichia_coli	10	D5	dimeric	0	0
1a8y	euk	oryctolagus_cuniculus	2	C2		0	0
1a92	vir	hepatitis_delta	8	D4		1	1
1a94	vir	n/a	2	C2		0	0
1a95	bac	escherichia_coli	4	D2		0	0
1a96	bac	escherichia_coli	4	D2		1	0	1.0967
1a97	bac	escherichia_coli	4	D2		0	0
1a98	bac	escherichia_coli	4	D2		0	0
1a99	bac	escherichia_coli	2	C2		1	0
1a9c	bac	escherichia_coli	10	D5	dimeric	0	0
1a9m	vir	n/a	2	C2		0	0
1a9o	euk	bos_taurus	3	C3		1	1
1a9p	euk	bos_taurus	3	C3		0	0
1a9q	euk	bos_taurus	3	C3		0	0
1a9r	euk	bos_taurus	3	C3		0	0
1a9s	euk	bos_taurus	3	C3		0	0
1a9t	euk	bos_taurus	3	C3		0	0
1a9y	bac	escherichia_coli	2	C2		0	0
1a9z	bac	escherichia_coli	2	C2		0	0
1aa0	vir	enterobacteria_phage	3	C3		1	0
1aa7	vir	unidentified_influenza	2	C2		1	1
1aam	bac	escherichia_coli	2	C2		0	0
1aap	euk	homo_sapiens	2	C2		1	0
1aaq	vir	n/a	2	C2		0	0
1aar	euk	bos_taurus	2	C2		0	0
1aaw	bac	escherichia_coli	2	C2		0	0
1ab0	euk	mus_musculus	2	C2		0	0
1ab4	bac	escherichia_coli	2	C2		0	0
1ab8	euk	rattus_norvegicus	2	C2		1	0
1abb	euk	oryctolagus_cuniculus	4	D2		0	0
1abq	euk	mus_musculus	2	C2		0	0
1ac1	bac	escherichia_coli	2	C2		1	0
1ac6	euk	mus_musculus	2	C2		1	0
1acd	euk	mus_musculus	2	C2		0	0
1acv	bac	escherichia_coli	2	C2		0	0
1ad1	bac	staphylococcus_aureus	2	C2		1	0
1ad3	euk	rattus_norvegicus	2	C2		1	0
1ad4	bac	staphylococcus_aureus	2	C2		0	0
1adb	euk	equus_caballus	2	C2		0	0
1adc	euk	equus_caballus	2	C2		0	0
1ade	bac	escherichia_coli	2	C2		0	0
1adf	euk	equus_caballus	2	C2		0	0
1adg	euk	equus_caballus	2	C2		0	0
1adi	bac	escherichia_coli	2	C2		0	0
1adj	bac	thermus_thermophilus	2	C2		0	0
1adl	euk	mus_musculus	2	C2		0	0
1ado	euk	oryctolagus_cuniculus	4	D2		0	0
1adu	vir	human_adenovirus	2	C1		1	1
1adv	vir	human_adenovirus	2	C1		0	0
1adw	bac	paracoccus_pantotrophus	2	C2		0	0
1ady	bac	thermus_thermophilus	2	C2		0	0
1ae1	euk	datura_stramonium	2	C2		0	0
1ae2	bac	escherichia_coli	2	C2		0	0
1ae3	bac	escherichia_coli	2	C2		0	0
1ae9	vir	enterobacteria_phage	6	C6		1	1
1aei	euk	hydra_vulgaris	6	D3	dimeric	1	1	1.10821
1aer	bac	pseudomonas_aeruginosa	4	C4		1	1
1aew	euk	equus_caballus	24	O	dimeric	0	0
1af2	bac	escherichia_coli	2	C2		0	0
1af5	euk	chlamydomonas_reinhardtii	2	C2		0	0
1af6	bac	escherichia_coli	3	C3		0	0
1afa	euk	rattus_norvegicus	3	C3		0	0
1afb	euk	rattus_norvegicus	3	C3		0	0
1afd	euk	rattus_norvegicus	3	C3		0	0
1afr	euk	ricinus_communis	2	C2		0	0
1afs	euk	rattus_norvegicus	2	C2		0	0
1afw	euk	saccharomyces_cerevisiae	2	C2		1	0
1ag1	euk	trypanosoma_brucei	2	C2		0	0
1ag8	euk	bos_taurus	4	D2		0	0
1ag9	bac	escherichia_coli	2	C2		1	0
1agn	euk	homo_sapiens	2	C2		0	0
1agp	euk	homo_sapiens	2	C2		0	0
1agq	euk	rattus_norvegicus	4	C4		1	0
1agx	bac	acinetobacter_glutaminasificans	4	D2		1	0	0.92992
1ah6	euk	saccharomyces_cerevisiae	2	C2		0	0
1ah8	euk	saccharomyces_cerevisiae	2	C2		1	0
1ahe	bac	escherichia_coli	2	C2		0	0
1ahf	bac	escherichia_coli	2	C2		0	0
1ahg	bac	escherichia_coli	2	C2		0	0
1ahh	bac	escherichia_coli	4	D2		0	0
1ahi	bac	escherichia_coli	4	D2		1	0	1.03253
1ahp	bac	escherichia_coli	2	C2		0	0
1ahs	vir	african_horsesickness	3	C3		1	1
1ahu	euk	penicillium_simplicissimum	8	D4	dimeric	1	1	1.00331
1ahv	euk	penicillium_simplicissimum	8	D4	dimeric	0	0
1ahx	bac	escherichia_coli	2	C2		0	0
1ahy	bac	escherichia_coli	2	C2		0	0
1ahz	euk	penicillium_simplicissimum	8	D4	dimeric	0	0
1ai2	bac	escherichia_coli	2	C2		0	0
1ai3	bac	escherichia_coli	2	C2		0	0
1ai9	euk	candida_albicans	2	C1		0	0
1aia	bac	escherichia_coli	2	C2		0	0
1aib	bac	escherichia_coli	2	C2		0	0
1aic	bac	escherichia_coli	2	C2		0	0
1aid	vir	n/a	2	C2		0	0
1aih	vir	haemophilus_phage	2	C2		1	1
1ail	vir	influenza_a	2	C2		0	0
1aiq	bac	escherichia_coli	2	C2		0	0
1aiu	euk	homo_sapiens	2	C2		0	0
1aiz	bac	achromobacter_denitrificans	2	C2		1	1
1aj5	euk	rattus_norvegicus	2	C2		0	0
1aj8	arc	pyrococcus_furiosus	2	C2		1	0
1aja	bac	escherichia_coli	2	C2		0	0
1ajb	bac	escherichia_coli	2	C2		0	0
1ajc	bac	escherichia_coli	2	C2		0	0
1ajd	bac	escherichia_coli	2	C2		0	0
1ajm	bac	escherichia_coli	2	C2		0	0
1ajr	euk	sus_scrofa	2	C2		0	0
1ajs	euk	sus_scrofa	2	C2		1	0
1ajv	vir	n/a	2	C2		0	0
1ajx	vir	n/a	2	C2		0	0
1ak5	euk	tritrichomonas_foetus	4	C4		0	0
1aka	euk	gallus_gallus	2	C2		0	0
1akb	euk	gallus_gallus	2	C2		0	0
1akc	euk	gallus_gallus	2	C2		0	0
1akm	bac	escherichia_coli	3	C3		0	0
1al6	euk	gallus_gallus	2	C2		0	0
1al7	euk	spinacia_oleracea	4	C4		0	0
1al8	euk	spinacia_oleracea	4	C4		0	0
1ald	euk	homo_sapiens	4	D2		0	0
1alh	bac	escherichia_coli	2	C2		0	0
1ali	bac	escherichia_coli	2	C2		0	0
1alj	bac	escherichia_coli	2	C2		0	0
1alk	bac	escherichia_coli	2	C2		0	0
1aln	bac	escherichia_coli	2	C2		1	0
1alu	euk	homo_sapiens	2	C2		1	0
1alv	euk	sus_scrofa	2	C2		0	0
1alw	euk	sus_scrofa	2	C2		0	0
1aly	euk	homo_sapiens	3	C3		1	0
1am1	euk	saccharomyces_cerevisiae	2	C2		0	0
1am2	bac	mycobacterium_xenopi	2	C2		1	0
1am7	vir	enterobacteria_phage	3	C1		0	0
1ama	euk	gallus_gallus	2	C2		0	0
1amh	euk	rattus_rattus	2	C2		0	0
1amk	euk	leishmania_mexicana	2	C2		0	0
1amp	bac	vibrio_proteolyticus	2	C2		0	0
1amq	bac	escherichia_coli	2	C2		0	0
1amr	bac	escherichia_coli	2	C2		0	0
1ams	bac	escherichia_coli	2	C2		0	0
1amw	euk	saccharomyces_cerevisiae	2	C2		0	0
1amz	euk	gallus_gallus	2	C2		0	0
1an5	bac	escherichia_coli	2	C2		0	0
1an7	bac	thermus_thermophilus	4	D2		0	0
1an8	bac	streptococcus_pyogenes	2	C2		1	0
1an9	euk	sus_scrofa	2	C2		0	0
1anb	euk	rattus_rattus	2	C2		0	0
1anc	euk	rattus_rattus	2	C2		0	0
1and	euk	rattus_rattus	2	C2		0	0
1ane	euk	rattus_rattus	2	C2		0	0
1ang	euk	homo_sapiens	2	C2		1	0
1ani	bac	escherichia_coli	2	C2		0	0
1anj	bac	escherichia_coli	2	C2		0	0
1ant	euk	homo_sapiens	2	C1		0	0
1anu	bac	clostridium_thermocellum	2	C2		0	0
1ao0	bac	bacillus_subtilis	4	D2		0	0
1aob	bac	escherichia_coli	2	C2		0	0
1aoc	euk	tachypleus_tridentatus	2	C1		0	0
1aof	bac	paracoccus_pantotrophus	2	C2		0	0
1aog	euk	trypanosoma_cruzi	2	C2		0	0
1aoh	bac	clostridium_thermocellum	2	C2		1	0
1aoj	euk	mus_musculus	2	C2		1	0
1aom	bac	paracoccus_pantotrophus	2	C2		0	0
1aoq	bac	paracoccus_pantotrophus	2	C2		0	0
1aor	arc	pyrococcus_furiosus	2	C2		1	1
1aos	euk	homo_sapiens	4	D2		0	0
1aox	euk	homo_sapiens	2	C2		0	0
1aoz	euk	cucurbita_pepo	2	C2		1	0
1ap5	euk	homo_sapiens	4	D2		0	0
1ap6	euk	homo_sapiens	4	D2		0	0
1ap9	arc	halobacterium_salinarum	3	C3		0	0
1apn	euk	canavalia_ensiformis	4	D2		0	0
1apx	euk	pisum_sativum	2	C2		1	0
1aq0	euk	hordeum_vulgare	2	C1		0	0
1aq6	bac	xanthobacter_autotrophicus	2	C2		1	0
1aq8	bac	alcaligenes_faecalis	3	C3		0	0
1aqc	euk	homo_sapiens	2	C1		0	0
1aqf	euk	oryctolagus_cuniculus	4	D2		0	0
1aqt	bac	escherichia_coli	2	C2		1	1
1aqu	euk	mus_musculus	2	C2		0	0
1aqv	euk	homo_sapiens	2	C2		0	0
1aqw	euk	homo_sapiens	2	C2		0	0
1aqx	euk	homo_sapiens	2	C2		0	0
1aqy	euk	mus_musculus	2	C2		0	0
1ar0	euk	rattus_norvegicus	2	C2		0	0
1ar2	euk	homo_sapiens	2	C2		0	0
1ar4	bac	propionibacterium_freudenreichii	4	D2		0	0
1ar5	bac	propionibacterium_freudenreichii	4	D2		0	0
1arg	bac	escherichia_coli	2	C2		0	0
1arh	bac	escherichia_coli	2	C2		0	0
1ari	bac	escherichia_coli	2	C2		0	0
1ars	bac	escherichia_coli	2	C2		0	0
1art	bac	escherichia_coli	2	C2		0	0
1arz	bac	escherichia_coli	4	D2		0	0
1as6	bac	alcaligenes_faecalis	3	C3		0	0
1as7	bac	alcaligenes_faecalis	3	C3		0	0
1as8	bac	alcaligenes_faecalis	3	C3		0	0
1asa	bac	escherichia_coli	2	C2		0	0
1asb	bac	escherichia_coli	2	C2		0	0
1asc	bac	escherichia_coli	2	C2		0	0
1asd	bac	escherichia_coli	2	C2		0	0
1ase	bac	escherichia_coli	2	C2		0	0
1asf	bac	escherichia_coli	2	C2		0	0
1asg	bac	escherichia_coli	2	C2		0	0
1ask	euk	rattus_norvegicus	2	C2		0	0
1asl	bac	escherichia_coli	2	C2		0	0
1asm	bac	escherichia_coli	2	C2		0	0
1asn	bac	escherichia_coli	2	C2		0	0
1aso	euk	cucurbita_pepo	2	C2		0	0
1asp	euk	cucurbita_pepo	2	C2		0	0
1asq	euk	cucurbita_pepo	2	C2		0	0
1ass	arc	thermoplasma_acidophilum	2	C2		0	0
1asu	vir	avian_sarcoma	2	C2		1	0
1asv	vir	avian_sarcoma	2	C2		0	0
1asw	vir	avian_sarcoma	2	C2		0	0
1asx	arc	thermoplasma_acidophilum	2	C2		0	0
1at0	euk	drosophila_melanogaster	2	C2		1	0
1at3	vir	human_herpesvirus	4	C4		1	0
1ath	euk	homo_sapiens	2	C1		0	0
1ati	bac	thermus_thermophilus	2	C2		0	0
1atj	euk	armoracia_rusticana	6	C1		0	0
1atl	euk	crotalus_atrox	2	C2		0	0
1au1	euk	homo_sapiens	2	C1		1	0
1aua	euk	saccharomyces_cerevisiae	2	C2		1	1
1auc	euk	homo_sapiens	2	C2		0	0
1aug	bac	bacillus_amyloliquefaciens	4	D2		1	1	0.989498
1aum	vir	n/a	2	C2		0	0
1auo	bac	pseudomonas_fluorescens	2	C2		0	0
1aup	bac	clostridium_symbiosum	6	D3	dimeric	0	0
1aur	bac	pseudomonas_fluorescens	2	C2		1	0
1auv	euk	bos_taurus	4	D2		0	0
1auw	euk	anas_platyrhynchos	4	D2		0	0
1aux	euk	bos_taurus	4	D2		0	0
1av1	euk	homo_sapiens	4	D2		1	1	1.96122
1av4	bac	arthrobacter_globiformis	2	C2		0	0
1av5	euk	homo_sapiens	2	C2		0	0
1av8	bac	escherichia_coli	2	C2		0	0
1avb	euk	phaseolus_vulgaris	2	C2		0	0
1avd	euk	gallus_gallus	4	D2		0	0
1ave	euk	gallus_gallus	4	D2		0	0
1avk	bac	arthrobacter_globiformis	2	C2		0	0
1avl	bac	arthrobacter_globiformis	2	C2		0	0
1avm	bac	propionibacterium_freudenreichii	4	D2		1	0	0.953506
1avq	vir	enterobacteria_phage	3	C3		1	0
1avv	vir	n/a	2	C2		0	0
1avy	vir	enterobacteria_phage	3	C3		0	0
1aw1	bac	moritella_marina	2	C2		0	0
1aw2	bac	moritella_marina	2	C2		0	0
1aw5	euk	saccharomyces_cerevisiae	8	D4		0	0
1aw9	euk	zea_mays	6	D3		0	0
1awb	euk	homo_sapiens	2	C2		0	0
1awd	euk	'chlorella'_fusca	2	C2		0	0
1awp	euk	rattus_norvegicus	2	C1		0	0
1ax0	euk	erythrina_corallodendron	2	C2		1	0
1ax1	euk	erythrina_corallodendron	2	C2		0	0
1ax2	euk	erythrina_corallodendron	2	C2		0	0
1ax4	bac	proteus_vulgaris	4	D2		0	0
1ax8	euk	homo_sapiens	3	C1		1	1
1axa	vir	n/a	2	C2		0	0
1axc	euk	homo_sapiens	3	C3		0	0
1axd	euk	zea_mays	2	C2		1	0
1axe	euk	equus_caballus	2	C2		0	0
1axg	euk	equus_caballus	2	C2		0	0
1axr	euk	oryctolagus_cuniculus	2	C2		0	0
1axw	bac	escherichia_coli	2	C2		0	0
1axy	euk	erythrina_corallodendron	2	C2		0	0
1axz	euk	erythrina_corallodendron	2	C2		0	0
1ay0	euk	saccharomyces_cerevisiae	2	C2		0	0
1ay2	bac	neisseria_gonorrhoeae	2	C2		1	0
1ay4	bac	paracoccus_denitrificans	2	C2		0	0
1ay5	bac	paracoccus_denitrificans	2	C2		0	0
1ay8	bac	paracoccus_denitrificans	2	C2		0	0
1ay9	bac	escherichia_coli	4	C4		1	1
1ayf	euk	bos_taurus	2	C2		0	0
1ayi	bac	escherichia_coli	2	C2		0	0
1ayo	euk	bos_taurus	2	C1		0	0
1ayp	euk	homo_sapiens	2	C2		0	0
1ayr	euk	bos_taurus	4	C4		1	1
1az3	bac	escherichia_coli	2	C2		0	0
1az4	bac	escherichia_coli	2	C2		0	0
1az5	vir	simian_immunodeficiency	2	C2		1	1
1azb	bac	achromobacter_xylosoxidans	2	C2		0	0
1azc	bac	achromobacter_xylosoxidans	2	C2		0	0
1azd	euk	canavalia_brasiliensis	4	D2		0	0
1azn	bac	pseudomonas_aeruginosa	2	C2		0	0
1azr	bac	pseudomonas_aeruginosa	2	C2		0	0
1azt	euk	bos_taurus	2	C2		0	0
1azv	euk	homo_sapiens	2	C2		0	0
1azw	bac	xanthomonas_citri	2	C2		1	0
1azy	bac	escherichia_coli	2	C2		1	0
1b06	arc	sulfolobus_acidocaldarius	4	D2		0	0
1b08	euk	homo_sapiens	3	C3		0	0
1b09	euk	homo_sapiens	5	C5		0	0
1b0a	bac	escherichia_coli	2	C2		1	0
1b0c	euk	bos_taurus	10	C1		0	0
1b0o	euk	bos_taurus	2	C2		0	0
1b0p	bac	desulfovibrio_africanus	2	C2		0	0
1b0u	bac	salmonella_typhimurium	2	C1		0	0
1b0w	euk	homo_sapiens	2	C2		0	0
1b0x	euk	mus_musculus	2	C2		1	0
1b0z	bac	geobacillus_stearothermophilus	2	C2		0	0
1b11	vir	feline_immunodeficiency	2	C2		0	0
1b14	euk	scaptodrosophila_lebanonensis	2	C2		0	0
1b15	euk	scaptodrosophila_lebanonensis	2	C2		0	0
1b16	euk	scaptodrosophila_lebanonensis	2	C2		0	0
1b1z	bac	streptococcus_pyogenes	4	D2		0	0
1b25	arc	pyrococcus_furiosus	4	D2		0	0
1b26	bac	thermotoga_maritima	6	D3	dimeric	0	0
1b2k	euk	gallus_gallus	2	C1		0	0
1b2l	euk	scaptodrosophila_lebanonensis	2	C2		0	0
1b2p	euk	hyacinthoides_hispanica	4	D2		0	0
1b3b	bac	thermotoga_maritima	6	D3	dimeric	0	0
1b3d	euk	homo_sapiens	2	C1		0	0
1b3n	bac	escherichia_coli	2	C2		0	0
1b3o	euk	homo_sapiens	4	C4		0	0
1b3q	bac	thermotoga_maritima	2	C1		0	0
1b3r	euk	rattus_norvegicus	4	D2		0	0
1b42	vir	vaccinia_virus	2	C2		0	0
1b43	arc	pyrococcus_furiosus	2	C2		0	0
1b44	bac	escherichia_coli	5	C5		0	0
1b47	euk	homo_sapiens	3	H3		0	0
1b48	euk	mus_musculus	2	C2		0	0
1b49	vir	enterobacteria_phage	2	C2		1	0
1b4a	bac	geobacillus_stearothermophilus	6	D3	dimeric	0	0
1b4b	bac	geobacillus_stearothermophilus	6	D3		0	0
1b4e	bac	escherichia_coli	8	D4		0	0
1b4k	bac	pseudomonas_aeruginosa	8	D4		1	1
1b4l	euk	saccharomyces_cerevisiae	2	C2		0	0
1b4n	arc	pyrococcus_furiosus	4	D2		1	1	0.974528
1b4p	euk	rattus_norvegicus	2	C2		0	0
1b4s	euk	dictyostelium_discoideum	6	D3	cyclic	0	0
1b4t	euk	saccharomyces_cerevisiae	2	C2		0	0
1b4w	euk	gloydius_halys	4	D2		0	0
1b4x	bac	escherichia_coli	2	C2		0	0
1b55	euk	homo_sapiens	4	C4		0	0
1b57	bac	escherichia_coli	2	C2		0	0
1b5d	vir	enterobacteria_phage	4	C1		0	0
1b5e	vir	enterobacteria_phage	4	C1		0	0
1b5o	bac	thermus_thermophilus	2	C2		1	0
1b5p	bac	thermus_thermophilus	2	C2		0	0
1b5q	euk	zea_mays	6	C6		0	0
1b62	bac	escherichia_coli	2	C2		0	0
1b63	bac	escherichia_coli	2	C2		0	0
1b65	bac	ochrobactrum_anthropi	4	D2		1	0	0.97832
1b66	euk	rattus_rattus	6	D3	cyclic	0	0
1b67	arc	methanothermus_fervidus	2	C2		1	0
1b6d	euk	homo_sapiens	2	C1		0	0
1b6j	vir	n/a	2	C2		0	0
1b6k	vir	n/a	2	C2		0	0
1b6l	vir	n/a	2	C2		0	0
1b6m	vir	n/a	2	C2		0	0
1b6p	vir	n/a	2	C2		0	0
1b6q	bac	escherichia_coli	2	C2		0	0
1b6r	bac	escherichia_coli	2	C1		1	0
1b6s	bac	escherichia_coli	2	C2		0	0
1b6t	bac	escherichia_coli	6	D3	dimeric	0	0
1b6u	euk	homo_sapiens	2	C2		0	0
1b6w	arc	methanothermus_fervidus	2	C2		0	0
1b71	bac	desulfovibrio_vulgaris	2	C2		0	0
1b73	bac	aquifex_pyrophilus	2	C2		0	0
1b74	bac	aquifex_pyrophilus	2	C2		1	1
1b76	bac	thermus_thermophilus	2	C2		0	0
1b77	vir	enterobacteria_phage	3	C3		0	0
1b78	arc	methanocaldococcus_jannaschii	2	C2		1	0
1b7a	euk	bos_taurus	2	C2		0	0
1b7b	bac	enterococcus_faecium	2	C2		0	0
1b7e	bac	escherichia_coli	2	C2		1	0
1b7g	arc	sulfolobus_solfataricus	2	C2		0	0
1b88	euk	mus_musculus	2	C2		0	0
1b8a	arc	thermococcus_kodakarensis	2	C2		1	0
1b8c	euk	cyprinus_carpio	2	C2		0	0
1b8e	euk	bos_taurus	2	C2		0	0
1b8f	bac	pseudomonas_putida	4	D2		0	0
1b8g	euk	malus_x	2	C2		0	0
1b8h	vir	enterobacteria_phage	3	C3		1	1
1b8j	bac	escherichia_coli	2	C2		0	0
1b8k	euk	homo_sapiens	2	C2		0	0
1b8p	bac	aquaspirillum_arcticum	2	C2		0	0
1b8u	bac	aquaspirillum_arcticum	2	C2		0	0
1b8v	bac	aquaspirillum_arcticum	2	C2		0	0
1b8z	bac	thermotoga_maritima	2	C2		0	0
1b93	bac	escherichia_coli	6	D3		0	0
1b98	euk	homo_sapiens	2	C2		0	0
1b99	euk	dictyostelium_discoideum	6	D3	cyclic	0	0
1b9b	bac	thermotoga_maritima	4	D2		1	0	0.980006
1b9c	euk	aequorea_victoria	4	H4		0	0
1b9h	bac	amycolatopsis_mediterranei	2	C2		0	0
1b9i	bac	amycolatopsis_mediterranei	2	C2		1	0
1b9l	bac	escherichia_coli	8	D4	cyclic	1	1
1b9m	bac	escherichia_coli	2	C1		0	0
1b9n	bac	escherichia_coli	2	C1		0	0
1b9s	vir	influenza_b	4	C4		0	0
1b9t	vir	influenza_b	4	C4		0	0
1b9v	vir	influenza_b	4	C4		0	0
1bai	vir	rous_sarcoma	2	C2		1	0
1baj	vir	n/a	2	C2		0	0
1bam	bac	bacillus_amyloliquefaciens	2	C2		1	0
1baw	bac	phormidium_laminosum	6	D3		0	0
1bay	euk	mus_musculus	2	C2		0	0
1baz	vir	enterobacteria_phage	4	C4		1	1
1bb9	euk	rattus_norvegicus	2	C2		0	0
1bbh	bac	allochromatium_vinosum	2	C2		1	0
1bbp	euk	pieris_brassicae	4	H4		0	0
1bbu	bac	escherichia_coli	2	C2		1	0
1bbw	bac	escherichia_coli	2	C2		0	0
1bc2	bac	bacillus_cereus	2	C2		0	0
1bcf	bac	escherichia_coli	24	O	dimeric	0	0
1bcg	euk	hottentotta_judaicus	2	C2		0	0
1bch	euk	rattus_norvegicus	3	C3		0	0
1bcj	euk	rattus_norvegicus	3	C3		0	0
1bcm	vir	enterobacteria_phage	2	C2		0	0
1bd0	bac	geobacillus_stearothermophilus	2	C2		0	0
1bd3	euk	toxoplasma_gondii	4	D2		0	0
1bd4	euk	toxoplasma_gondii	4	D2		0	0
1bd7	euk	rattus_norvegicus	2	C2		0	0
1bd9	euk	homo_sapiens	2	C2		1	0
1bdb	bac	pseudomonas_sp.	4	D2		1	0	1.09977
1bdf	bac	escherichia_coli	4	C4		1	1
1bdl	vir	n/a	2	C2		0	0
1bdm	bac	thermus_thermophilus	2	C2		0	0
1bdo	bac	escherichia_coli	2	C2		1	1
1bdq	vir	n/a	2	C2		0	0
1bdr	vir	n/a	2	C2		0	0
1bdu	bac	escherichia_coli	2	C2		0	0
1bdy	euk	rattus_norvegicus	2	C1		1	0
1be4	euk	bos_taurus	6	D3	dimeric	0	0
1be7	bac	clostridium_pasteurianum	3	C3		0	0
1bec	euk	mus_musculus	2	C2		0	0
1bed	bac	vibrio_cholerae	2	C2		1	0
1beo	euk	phytophthora_cryptogea	2	C2		0	0
1bet	euk	mus_musculus	2	C2		1	0
1bex	bac	pseudomonas_aeruginosa	2	C2		0	0
1bf3	bac	pseudomonas_fluorescens	2	C2		0	0
1bfd	bac	pseudomonas_putida	4	D2		0	0
1bfr	bac	escherichia_coli	24	O	dimeric	1	0
1bfs	euk	mus_musculus	2	C2		0	0
1bft	euk	mus_musculus	2	C2		0	0
1bg5	euk	rattus_norvegicus	2	C2		1	0
1bg6	bac	arthrobacter_sp.	2	C2		1	0
1bg7	euk	rana_catesbeiana	24	O	dimeric	0	0
1bg8	bac	escherichia_coli	2	C2		0	0
1bg9	euk	hordeum_vulgare	2	C2		0	0
1bga	bac	paenibacillus_polymyxa	8	D4	dimeric	0	0
1bgf	euk	mus_musculus	2	C2		1	1
1bgg	bac	paenibacillus_polymyxa	8	D4	dimeric	0	0
1bgj	bac	pseudomonas_fluorescens	2	C2		0	0
1bgn	bac	pseudomonas_fluorescens	2	C2		0	0
1bgp	euk	hordeum_vulgare	2	C2		0	0
1bgq	euk	saccharomyces_cerevisiae	2	C2		0	0
1bgv	bac	clostridium_symbiosum	6	D3	dimeric	0	0
1bgw	euk	saccharomyces_cerevisiae	2	C2		1	1
1bh3	bac	rhodobacter_blasticus	3	C3		0	0
1bh5	euk	homo_sapiens	2	C2		0	0
1bhc	euk	bos_taurus	10	D5		1	1
1bhg	euk	homo_sapiens	4	D2		1	1	1.15627
1bhh	euk	homo_sapiens	2	C2		0	0
1bhj	euk	rattus_norvegicus	4	D2		0	0
1bhl	vir	n/a	2	C2		0	0
1bhn	euk	bos_taurus	6	D3	dimeric	0	0
1bho	euk	homo_sapiens	2	C2		0	0
1bhp	euk	triticum_aestivum	4	C4		0	0
1bhq	euk	homo_sapiens	2	C2		0	0
1bhs	euk	homo_sapiens	2	C2		0	0
1bht	euk	homo_sapiens	2	C2		0	0
1bhw	bac	actinoplanes_missouriensis	4	D2		0	0
1bhy	bac	neisseria_meningitidis	2	C2		1	0
1bi2	bac	corynebacterium_diphtheriae	2	C2		0	0
1bi3	bac	corynebacterium_diphtheriae	2	C2		0	0
1bi4	vir	n/a	3	C1		0	0
1bi5	euk	medicago_sativa	2	C2		0	0
1bi9	euk	rattus_norvegicus	4	D2		0	0
1bid	bac	escherichia_coli	2	C2		0	0
1bif	euk	rattus_norvegicus	2	C2		0	0
1bih	euk	hyalophora_cecropia	2	C2		1	0
1bil	euk	homo_sapiens	2	C1		0	0
1bim	euk	homo_sapiens	2	C1		0	0
1biq	bac	escherichia_coli	2	C2		0	0
1bis	vir	n/a	2	C2		0	0
1biu	vir	n/a	2	C2		0	0
1biw	euk	homo_sapiens	2	C2		0	0
1biz	vir	n/a	2	C2		0	0
1bj0	bac	escherichia_coli	2	C2		0	0
1bjf	euk	bos_taurus	2	C2		1	0
1bjg	bac	escherichia_coli	2	C2		0	0
1bji	vir	influenza_a	4	C4		0	0
1bjn	bac	escherichia_coli	2	C2		0	0
1bjo	bac	escherichia_coli	2	C2		1	0
1bjp	bac	pseudomonas_putida	6	D3	dimeric	0	0
1bjq	euk	vigna_unguiculata	4	D2		0	0
1bjt	euk	saccharomyces_cerevisiae	2	C2		0	0
1bjw	bac	thermus_thermophilus	2	C2		0	0
1bjy	bac	escherichia_coli	2	C2		0	0
1bjz	bac	escherichia_coli	2	C2		0	0
1bk4	euk	oryctolagus_cuniculus	4	C1		0	0
1bk5	euk	saccharomyces_cerevisiae	2	C2		1	0
1bkb	arc	pyrobaculum_aerophilum	4	C4		1	1
1bkf	euk	homo_sapiens	2	C2		0	0
1bkg	bac	thermus_thermophilus	2	C2		0	0
1bkh	bac	pseudomonas_putida	8	D4	dimeric	0	0
1bkj	bac	vibrio_harveyi	2	C2		0	0
1bkl	vir	rous_sarcoma	2	C2		0	0
1bkn	bac	escherichia_coli	2	C2		0	0
1bko	bac	bacillus_subtilis	2	C2		0	0
1bkp	bac	bacillus_subtilis	2	C2		0	0
1bky	vir	vaccinia_virus	2	C2		0	0
1bkz	euk	homo_sapiens	2	C2		0	0
1bl3	vir	n/a	6	C1		0	0
1bl4	euk	homo_sapiens	2	C2		0	0
1bl5	bac	escherichia_coli	2	C2		0	0
1bl8	bac	streptomyces_lividans	4	C4		0	0
1bl9	bac	pseudomonas_aeruginosa	2	C2		0	0
1blb	euk	bos_taurus	4	D2		0	0
1blc	bac	staphylococcus_aureus	2	C2		0	0
1ble	bac	bacillus_subtilis	3	C3		1	1
1bll	euk	bos_taurus	6	D3	dimeric	0	0
1bm1	arc	halobacterium_salinarum	3	C3		0	0
1bm7	euk	homo_sapiens	4	D2		0	0
1bm9	bac	bacillus_subtilis	2	C2		1	0
1bmd	bac	thermus_thermophilus	2	C2		0	0
1bmo	euk	homo_sapiens	2	C2		1	1
1bmp	euk	homo_sapiens	2	C2		0	0
1bmt	bac	escherichia_coli	2	C2		1	1
1bmz	euk	homo_sapiens	2	C2		0	0
1bnc	bac	escherichia_coli	2	C2		0	0
1bo1	euk	homo_sapiens	2	C2		1	0
1bo4	bac	serratia_marcescens	2	C2		1	0
1bo5	bac	escherichia_coli	2	C2		0	0
1bo6	euk	mus_musculus	2	C2		0	0
1bo7	bac	lactobacillus_casei	2	C2		0	0
1bo8	bac	lactobacillus_casei	2	C2		0	0
1bot	bac	escherichia_coli	2	C2		0	0
1bow	bac	bacillus_subtilis	2	C2		0	0
1bp0	bac	lactobacillus_casei	2	C2		0	0
1bp6	bac	lactobacillus_casei	2	C1		0	0
1bpj	bac	lactobacillus_casei	2	C1		0	0
1bpm	euk	bos_taurus	6	D3	dimeric	0	0
1bpn	euk	bos_taurus	6	D3	dimeric	0	0
1bpo	euk	rattus_norvegicus	3	C1		0	0
1bpq	euk	bos_taurus	2	C2		0	0
1bpw	euk	gadus_callarias	4	D2		0	0
1bq1	bac	escherichia_coli	2	C2		0	0
1bq2	bac	escherichia_coli	2	C2		0	0
1bq3	euk	saccharomyces_cerevisiae	4	D2		0	0
1bq4	euk	saccharomyces_cerevisiae	4	D2		0	0
1bq5	bac	achromobacter_xylosoxidans	3	C3		0	0
1bq6	euk	medicago_sativa	2	C2		0	0
1bq7	bac	escherichia_coli	6	C6		0	0
1bqa	bac	escherichia_coli	2	C2		0	0
1bqd	bac	escherichia_coli	2	C2		0	0
1bqg	bac	pseudomonas_putida	4	D2		0	0
1bqm	vir	n/a	2	C1		0	0
1bqn	vir	n/a	2	C1		0	0
1bqo	euk	homo_sapiens	2	C2		0	0
1bqu	euk	homo_sapiens	2	C1		0	0
1bqy	euk	viridovipera_stejnegeri	2	C2		0	0
1bra	euk	rattus_rattus	2	C2		0	0
1bre	euk	homo_sapiens	12	C12		0	0
1brm	bac	escherichia_coli	2	C2		0	0
1bro	bac	streptomyces_aureofaciens	3	C3		0	0
1brr	arc	halobacterium_salinarum	3	C3		1	1
1brt	bac	streptomyces_aureofaciens	3	C3		1	1
1brw	bac	geobacillus_stearothermophilus	2	C2		0	0
1brx	arc	halobacterium_salinarum	3	C3		0	0
1bs3	bac	propionibacterium_freudenreichii	4	D2		0	0
1bsf	bac	bacillus_subtilis	2	C2		1	0
1bsl	bac	vibrio_harveyi	2	C2		0	0
1bsm	bac	propionibacterium_freudenreichii	4	D2		0	0
1bso	euk	bos_taurus	2	C2		0	0
1bsp	bac	bacillus_subtilis	2	C2		0	0
1bsr	euk	bos_taurus	2	C2		0	0
1bsv	bac	escherichia_coli	2	C2		0	0
1bsy	euk	bos_taurus	2	C2		0	0
1bt4	bac	bacillus_circulans	2	C2		1	0
1bt6	euk	homo_sapiens	2	C2		0	0
1bt8	bac	propionibacterium_freudenreichii	4	D2		0	0
1bt9	bac	escherichia_coli	3	C3		0	0
1btg	euk	mus_musculus	3	C1		0	0
1btk	euk	homo_sapiens	2	C2		0	0
1btm	bac	geobacillus_stearothermophilus	2	C2		0	0
1btn	euk	mus_musculus	2	C2		1	1
1bto	euk	equus_caballus	2	C2		0	0
1bu1	euk	homo_sapiens	6	C1		0	0
1bu3	euk	merluccius_bilinearis	2	C2		0	0
1bu5	bac	desulfovibrio_vulgaris	2	C1		0	0
1bu6	bac	escherichia_coli	4	D2		0	0
1buc	bac	megasphaera_elsdenii	4	D2		1	0	1.07862
1buo	euk	homo_sapiens	2	C2		1	0
1buu	euk	rattus_norvegicus	3	C3		0	0
1bux	euk	dictyostelium_discoideum	6	D3	cyclic	0	0
1bv1	euk	betula_pendula	2	C2		1	0
1bv4	euk	rattus_norvegicus	4	C4		0	0
1bv7	vir	n/a	2	C2		0	0
1bv9	vir	n/a	2	C2		0	0
1bvp	vir	bluetongue_virus	3	C3		1	1
1bvq	bac	pseudomonas_sp.	4	D2		0	0
1bvr	bac	mycobacterium_tuberculosis	4	D2		0	0
1bvs	bac	mycobacterium_leprae	8	D4		1	1
1bvu	arc	thermococcus_litoralis	6	D3	dimeric	0	0
1bw0	euk	trypanosoma_cruzi	2	C2		1	0
1bwa	vir	n/a	2	C2		0	0
1bwb	vir	n/a	2	C2		0	0
1bwc	euk	homo_sapiens	2	C2		0	0
1bwf	bac	escherichia_coli	2	C2		0	0
1bwn	euk	homo_sapiens	4	C4		1	1
1bwp	euk	bos_taurus	2	C2		0	0
1bwq	euk	bos_taurus	2	C2		0	0
1bwr	euk	bos_taurus	2	C2		0	0
1bws	bac	escherichia_coli	2	C1		0	0
1bwu	euk	allium_sativum	4	H4		0	0
1bx3	euk	oryctolagus_cuniculus	2	C2		0	0
1bx9	euk	arabidopsis_thaliana	2	C2		0	0
1bxb	bac	thermus_thermophilus	4	D2		0	0
1bxc	bac	thermus_caldophilus	4	D2		0	0
1bxg	bac	rhodococcus_sp.	2	C2		1	0
1bxh	euk	canavalia_ensiformis	4	D2		0	0
1bxk	bac	escherichia_coli	2	C2		0	0
1bxm	euk	phytophthora_cryptogea	2	C2		0	0
1bxs	euk	ovis_aries	4	D2		1	0	1.0362
1bxt	bac	streptococcus_pyogenes	2	C1		0	0
1bxz	bac	thermoanaerobacter_brockii	4	D2		0	0
1by9	vir	human_papillomavirus	2	C2		0	0
1bye	euk	zea_mays	2	C2		0	0
1byf	euk	polyandrocarpa_misakiensis	2	C2		0	0
1byi	bac	escherichia_coli	2	C2		0	0
1byk	bac	escherichia_coli	2	C2		1	0
1byl	bac	streptoalloteichus_hindustanus	2	C2		1	0
1byr	bac	salmonella_typhimurium	2	C2		0	0
1bys	bac	salmonella_typhimurium	2	C2		1	1
1byu	euk	canis_lupus	2	C2		1	0
1bz5	euk	bos_taurus	10	D5		0	0
1bz8	euk	homo_sapiens	4	D2		0	0
1bzd	euk	homo_sapiens	4	D2		0	0
1bze	euk	homo_sapiens	4	D2		0	0
1bzl	euk	trypanosoma_cruzi	2	C2		0	0
1bzo	bac	photobacterium_leiognathi	2	C2		0	0
1bzw	euk	arachis_hypogaea	4	H4		0	0
1bzy	euk	homo_sapiens	4	D2		1	0	0.972416
1c02	euk	saccharomyces_cerevisiae	2	C2		1	0
1c09	bac	clostridium_pasteurianum	3	H3		0	0
1c0i	euk	rhodosporidium_toruloides	2	C2		1	0
1c0k	euk	rhodosporidium_toruloides	2	C2		0	0
1c0l	euk	rhodosporidium_toruloides	2	C2		0	0
1c0m	vir	rous_sarcoma	2	C1		0	0
1c0n	bac	escherichia_coli	2	C2		0	0
1c0p	euk	rhodosporidium_toruloides	2	C2		0	0
1c0u	vir	n/a	2	C1		0	0
1c14	bac	escherichia_coli	4	D2		0	0
1c1a	vir	rous_sarcoma	2	C1		0	0
1c1b	vir	n/a	2	C1		0	0
1c1c	vir	n/a	2	C1		0	0
1c1f	euk	conger_myriaster	2	C2		0	0
1c1j	euk	gloydius_halys	2	C2		0	0
1c1l	euk	conger_myriaster	2	C2		1	0
1c28	euk	mus_musculus	3	C3		1	0
1c2b	euk	electrophorus_electricus	4	D2		1	0	1.03996
1c2o	euk	electrophorus_electricus	4	C4		0	0
1c2p	vir	hepatitis_c	2	C2		0	0
1c2t	bac	escherichia_coli	2	C2		0	0
1c2y	euk	spinacia_oleracea	20	C20		0	0
1c39	euk	bos_taurus	2	C2		1	1
1c3b	bac	escherichia_coli	2	C2		0	0
1c3c	bac	thermotoga_maritima	4	D2		1	0	1.1176
1c3e	bac	escherichia_coli	2	C2		0	0
1c3g	euk	saccharomyces_cerevisiae	2	C1		1	1
1c3h	euk	mus_musculus	3	C3		0	0
1c3i	euk	homo_sapiens	2	C2		0	0
1c3k	euk	helianthus_tuberosus	4	C4		0	0
1c3m	euk	helianthus_tuberosus	4	C4		1	0
1c3n	euk	helianthus_tuberosus	4	C4		0	0
1c3q	bac	bacillus_subtilis	3	C3		0	0
1c3r	bac	aquifex_aeolicus	2	C2		0	0
1c3u	bac	thermotoga_maritima	4	D2		0	0
1c3v	bac	mycobacterium_tuberculosis	4	D2		0	0
1c3x	bac	cellulomonas_sp.	3	C3		0	0
1c41	euk	magnaporthe_grisea	5	C5		0	0
1c47	euk	oryctolagus_cuniculus	2	C2		0	0
1c48	vir	phage_h30	5	C5		0	0
1c4g	euk	oryctolagus_cuniculus	2	C2		0	0
1c4k	bac	lactobacillus_sp.	2	C1		0	0
1c4p	bac	streptococcus_dysgalactiae	4	C4		1	1
1c4q	bac	escherichia_coli	5	C5		0	0
1c4t	bac	escherichia_coli	3	C3		0	0
1c50	euk	oryctolagus_cuniculus	2	C2		0	0
1c5e	vir	enterobacteria_phage	3	C3		0	0
1c6o	euk	scenedesmus_obliquus	2	C2		1	0
1c6x	vir	n/a	2	C2		0	0
1c6y	vir	n/a	2	C2		0	0
1c6z	vir	n/a	2	C2		0	0
1c70	vir	n/a	2	C2		0	0
1c72	euk	gallus_gallus	2	C2		0	0
1c76	bac	staphylococcus_aureus	2	C1		0	0
1c77	bac	staphylococcus_aureus	2	C1		0	0
1c78	bac	staphylococcus_aureus	2	C2		1	1
1c79	bac	staphylococcus_aureus	2	C2		0	0
1c7g	bac	pantoea_agglomerans	4	D2		0	0
1c7h	bac	pseudomonas_putida	2	C2		0	0
1c7n	bac	treponema_denticola	2	C2		0	0
1c7o	bac	treponema_denticola	2	C2		1	0
1c7q	bac	geobacillus_stearothermophilus	2	C2		0	0
1c7r	bac	geobacillus_stearothermophilus	2	C2		0	0
1c7s	bac	serratia_marcescens	2	C1		0	0
1c7t	bac	serratia_marcescens	2	C1		0	0
1c7z	euk	rattus_norvegicus	2	C2		0	0
1c80	euk	rattus_norvegicus	2	C2		1	1
1c81	euk	rattus_norvegicus	2	C1		0	0
1c8b	bac	bacillus_megaterium	4	D2		1	1	1.33838
1c8k	euk	oryctolagus_cuniculus	2	C2		0	0
1c8l	euk	oryctolagus_cuniculus	2	C2		0	0
1c8t	euk	homo_sapiens	2	C2		0	0
1c8u	bac	escherichia_coli	2	C2		1	0
1c9c	bac	escherichia_coli	2	C2		0	0
1c9i	euk	rattus_norvegicus	2	C1		0	0
1c9k	bac	salmonella_typhimurium	3	C3		0	0
1c9l	euk	rattus_norvegicus	2	C1		0	0
1c9o	bac	bacillus_caldolyticus	2	C2		0	0
1c9u	bac	acinetobacter_calcoaceticus	2	C2		0	0
1c9y	euk	homo_sapiens	3	C3		0	0
1ca4	euk	homo_sapiens	3	C3		0	0
1ca7	euk	homo_sapiens	3	C3		0	0
1ca9	euk	homo_sapiens	3	C3		0	0
1cb0	euk	homo_sapiens	3	C3		0	0
1cb4	euk	bos_taurus	2	C2		0	0
1cb5	euk	homo_sapiens	6	D3	dimeric	1	1	1.13282
1cbf	bac	bacillus_megaterium	2	C2		1	0
1cbg	euk	trifolium_repens	2	C2		1	0
1cbi	euk	mus_musculus	2	C2		0	0
1cbj	euk	bos_taurus	2	C2		0	0
1cbk	bac	haemophilus_influenzae	2	C2		0	0
1cbl	euk	homo_sapiens	4	D2		0	0
1cbm	euk	homo_sapiens	4	D2		1	0	1.0782
1cbq	euk	homo_sapiens	3	C3		0	0
1cbr	euk	mus_musculus	2	C2		0	0
1cbu	bac	salmonella_typhimurium	3	C3		1	0
1cby	bac	bacillus_thuringiensis	2	C2		1	1
1cc5	bac	azotobacter_vinelandii	2	C2		1	0
1ccd	euk	rattus_rattus	2	C2		1	1
1cd0	euk	homo_sapiens	2	C2		0	0
1cd5	bac	escherichia_coli	6	D3	cyclic	0	0
1cd8	euk	homo_sapiens	2	C2		1	0
1cdc	euk	rattus_norvegicus	2	C2		1	0
1cdd	bac	escherichia_coli	2	C2		0	0
1cdh	euk	homo_sapiens	2	C2		0	0
1cdi	euk	homo_sapiens	2	C2		0	0
1cdo	euk	gadus_callarias	2	C2		0	0
1cdp	euk	cyprinus_carpio	2	C2		0	0
1cdt	euk	naja_mossambica	2	C2		0	0
1ceh	euk	bos_taurus	2	C2		0	0
1cei	bac	escherichia_coli	2	C2		0	0
1ceq	euk	plasmodium_falciparum	4	D2		0	0
1cer	bac	thermus_aquaticus	4	D2		1	0	1.05109
1ces	euk	canavalia_ensiformis	4	D2		0	0
1cet	euk	plasmodium_falciparum	4	D2		0	0
1cev	bac	bacillus_caldovelox	6	D3		1	0
1cf2	arc	methanothermus_fervidus	4	D2		1	0	1.03855
1cf9	bac	escherichia_coli	4	D2		0	0
1cfm	euk	chlamydomonas_reinhardtii	3	C1		0	0
1cfr	bac	citrobacter_freundii	4	D2		1	0	1.14551
1cg0	bac	escherichia_coli	2	C2		0	0
1cg1	bac	escherichia_coli	2	C2		0	0
1cg2	bac	pseudomonas_sp.	4	D2		0	0
1cg3	bac	escherichia_coli	2	C2		0	0
1cg4	bac	escherichia_coli	2	C2		0	0
1cg6	euk	homo_sapiens	3	C3		0	0
1cgk	euk	medicago_sativa	2	C2		0	0
1cgn	bac	achromobacter_xylosoxidans	2	C2		0	0
1cgo	bac	alcaligenes_sp.	2	C2		0	0
1cgq	euk	homo_sapiens	3	C3		0	0
1cgz	euk	medicago_sativa	2	C2		0	0
1ch4	euk	homo_sapiens	4	D2		0	0
1chh	euk	saccharomyces_cerevisiae	2	C2		0	0
1chi	euk	saccharomyces_cerevisiae	2	C2		0	0
1chj	euk	saccharomyces_cerevisiae	2	C2		0	0
1chm	bac	pseudomonas_putida	2	C2		0	0
1chp	bac	vibrio_cholerae	5	C5		0	0
1chq	bac	vibrio_cholerae	5	C5		0	0
1chu	bac	escherichia_coli	2	C2		0	0
1ci0	euk	saccharomyces_cerevisiae	2	C2		1	0
1ci1	euk	trypanosoma_cruzi	2	C2		0	0
1ci4	euk	homo_sapiens	2	C2		1	1
1ci7	euk	pneumocystis_carinii	2	C2		1	1
1ci8	bac	burkholderia_gladioli	2	C2		0	0
1ci9	bac	burkholderia_gladioli	2	C2		0	0
1cia	bac	escherichia_coli	3	C3		1	1
1cie	euk	saccharomyces_cerevisiae	2	C2		0	0
1cif	euk	saccharomyces_cerevisiae	2	C2		0	0
1cih	euk	saccharomyces_cerevisiae	2	C2		0	0
1civ	euk	flaveria_bidentis	2	C2		1	0
1ciw	euk	arachis_hypogaea	4	H4		0	0
1cj0	euk	oryctolagus_cuniculus	2	C2		0	0
1cj1	euk	homo_sapiens	2	C2		0	0
1cj2	bac	pseudomonas_fluorescens	2	C2		0	0
1cj3	bac	pseudomonas_fluorescens	2	C2		0	0
1cj4	bac	pseudomonas_fluorescens	2	C2		0	0
1cjd	vir	enterobacteria_phage	3	C3		0	0
1cje	euk	bos_taurus	2	C2		0	0
1cjp	euk	canavalia_ensiformis	4	D2		0	0
1cjx	bac	pseudomonas_fluorescens	4	D2		1	1	1.13697
1ck1	bac	staphylococcus_aureus	2	C2		1	0
1ckg	euk	homo_sapiens	2	C1		1	0
1cki	euk	rattus_norvegicus	2	C1		0	0
1ckj	euk	rattus_norvegicus	2	C1		1	0
1cks	euk	homo_sapiens	6	D3	dimeric	0	0
1cku	bac	allochromatium_vinosum	2	C2		1	1
1cl0	bac	escherichia_coli	2	C2		0	0
1cl1	bac	escherichia_coli	4	D2		0	0
1cl2	bac	escherichia_coli	4	D2		0	0
1cla	bac	escherichia_coli	3	C3		0	0
1cli	bac	escherichia_coli	2	C2		1	0
1clk	bac	streptomyces_diastaticus	4	D2		0	0
1clx	bac	cellvibrio_japonicus	2	C2		1	0
1cm5	bac	escherichia_coli	2	C2		0	0
1cm7	bac	escherichia_coli	2	C2		0	0
1cm9	vir	human_herpesvirus	2	C2		1	0
1cmb	bac	escherichia_coli	2	C2		0	0
1cmc	bac	escherichia_coli	2	C2		0	0
1cmk	euk	sus_scrofa	6	D3		1	1
1cml	euk	medicago_sativa	2	C2		0	0
1cmv	vir	human_herpesvirus	2	C2		0	0
1cn1	euk	canavalia_ensiformis	4	D2		0	0
1cn3	vir	polyomavirus_	5	C1		0	0
1cno	bac	marinobacter_hydrocarbonoclasticus	2	C2		1	0
1cnq	euk	sus_scrofa	4	D2		0	0
1cnt	euk	homo_sapiens	2	C2		1	1
1cnz	bac	salmonella_typhimurium	2	C2		0	0
1coa	euk	hordeum_vulgare	12	D6		0	0
1cob	euk	bos_taurus	2	C2		0	0
1coj	bac	aquifex_pyrophilus	4	D2		1	1	0.928461
1com	bac	bacillus_subtilis	3	C3		0	0
1con	euk	canavalia_ensiformis	4	D2		0	0
1coz	bac	bacillus_subtilis	2	C2		1	0
1cp2	bac	clostridium_pasteurianum	2	C2		0	0
1cp3	euk	homo_sapiens	2	C2		0	0
1cpi	vir	n/a	2	C2		0	0
1cpj	euk	rattus_norvegicus	2	C2		0	0
1cq1	bac	acinetobacter_calcoaceticus	2	C2		0	0
1cq3	vir	cowpox_virus	2	C2		1	1
1cq6	bac	escherichia_coli	2	C2		0	0
1cq7	bac	escherichia_coli	2	C2		0	0
1cq8	bac	escherichia_coli	2	C2		0	0
1cq9	euk	arachis_hypogaea	4	H4		0	0
1cqe	euk	ovis_aries	2	C2		0	0
1cqf	bac	escherichia_coli	5	C5		0	0
1cqs	bac	pseudomonas_putida	2	C2		0	0
1cqz	euk	mus_musculus	2	C2		0	0
1cr0	vir	enterobacteria_phage	6	H6		0	0
1cr1	vir	enterobacteria_phage	6	H6		0	0
1cr2	vir	enterobacteria_phage	6	H6		0	0
1cr4	vir	enterobacteria_phage	6	H6		0	0
1cr6	euk	mus_musculus	2	C2		0	0
1cr7	euk	arachis_hypogaea	4	H4		0	0
1crj	euk	saccharomyces_cerevisiae	2	C2		0	0
1crk	euk	gallus_gallus	8	D4		1	1
1cru	bac	acinetobacter_calcoaceticus	2	C2		1	0
1crw	euk	palinurus_versicolor	4	D2		0	0
1cs1	bac	escherichia_coli	4	D2		1	0	1.03179
1cs6	euk	gallus_gallus	2	C1		1	1
1csc	euk	gallus_gallus	2	C2		0	0
1csg	euk	homo_sapiens	2	C2		1	0
1csh	euk	gallus_gallus	2	C2		0	0
1csi	euk	gallus_gallus	2	C2		0	0
1csj	vir	hepatitis_c	2	C2		0	0
1csm	euk	saccharomyces_cerevisiae	2	C2		0	0
1csn	euk	schizosaccharomyces_pombe	2	C2		0	0
1csr	euk	gallus_gallus	2	C2		0	0
1css	euk	gallus_gallus	2	C2		0	0
1csu	euk	saccharomyces_cerevisiae	2	C2		0	0
1ct1	bac	vibrio_cholerae	5	C5		0	0
1ct9	bac	escherichia_coli	2	C2		1	0
1cte	euk	rattus_norvegicus	2	C2		0	0
1ctf	bac	escherichia_coli	2	C2		1	0
1ctn	bac	serratia_marcescens	2	C2		0	0
1ctp	euk	sus_scrofa	2	C2		0	0
1cts	euk	sus_scrofa	2	C2		0	0
1ctt	bac	escherichia_coli	2	C2		0	0
1ctu	bac	escherichia_coli	2	C2		0	0
1ctx	euk	naja_siamensis	2	C2		0	0
1cu1	vir	hepatitis_c	2	C2		0	0
1cuk	bac	escherichia_coli	4	C4		1	1
1cun	euk	gallus_gallus	3	C3		1	1
1cv8	bac	staphylococcus_aureus	2	C2		1	0
1cvi	euk	homo_sapiens	4	H4		0	0
1cvn	euk	canavalia_ensiformis	4	D2		0	0
1cvu	euk	mus_musculus	2	C2		0	0
1cw1	bac	escherichia_coli	2	C2		0	0
1cw3	euk	homo_sapiens	4	D2		0	0
1cw4	bac	escherichia_coli	2	C2		0	0
1cw7	bac	escherichia_coli	2	C2		0	0
1cwe	euk	homo_sapiens	2	C2		0	0
1cwu	euk	brassica_napus	4	D2		0	0
1cx2	euk	mus_musculus	2	C2		0	0
1cx8	euk	homo_sapiens	2	C2		1	0
1cxq	vir	avian_sarcoma	2	C2		0	0
1cxu	vir	avian_sarcoma	2	C2		0	0
1cy9	bac	escherichia_coli	2	C1		0	0
1cyd	euk	mus_musculus	4	D2		0	0
1cyw	bac	escherichia_coli	2	C2		0	0
1cyy	bac	escherichia_coli	2	C1		0	0
1cz3	bac	thermotoga_maritima	2	C2		1	0
1cz7	euk	drosophila_melanogaster	2	C2		0	0
1cz9	vir	avian_sarcoma	2	C2		0	0
1czb	vir	avian_sarcoma	2	C2		0	0
1czc	bac	escherichia_coli	2	C2		0	0
1czd	vir	enterobacteria_phage	3	C3		0	0
1cze	bac	escherichia_coli	2	C2		0	0
1czg	vir	phage_h30	5	C5		0	0
1czw	vir	phage_h30	5	C5		0	0
1czy	multi	homo_sapiens	3	C3		0	0
1czz	euk	homo_sapiens	3	C3		1	1
1d00	euk	homo_sapiens	3	C3		0	0
1d01	euk	homo_sapiens	3	C3		0	0
1d0a	euk	homo_sapiens	3	C3		0	0
1d0c	euk	bos_taurus	2	C2		0	0
1d0i	bac	streptomyces_coelicolor	12	T	dimeric	1	0
1d0j	euk	homo_sapiens	3	C3		0	0
1d0n	euk	equus_caballus	2	C2		1	1
1d0o	euk	bos_taurus	2	C2		0	0
1d0q	bac	geobacillus_stearothermophilus	2	C1		0	0
1d0s	bac	salmonella_typhimurium	2	C2		0	0
1d0v	bac	salmonella_typhimurium	2	C2		0	0
1d1g	bac	thermotoga_maritima	2	C2		0	0
1d1i	bac	escherichia_coli	5	C5		0	0
1d1j	euk	homo_sapiens	4	D2		0	0
1d1k	vir	phage_h30	5	C5		0	0
1d1l	vir	enterobacteria_phage	2	C2		1	0
1d1m	vir	enterobacteria_phage	2	C2		0	0
1d1s	euk	homo_sapiens	4	H4		0	0
1d1t	euk	homo_sapiens	4	H4		0	0
1d1v	euk	bos_taurus	2	C2		0	0
1d1w	euk	bos_taurus	2	C2		0	0
1d1x	euk	bos_taurus	2	C2		0	0
1d1y	euk	bos_taurus	2	C2		0	0
1d1z	euk	homo_sapiens	4	C1		0	0
1d2c	euk	rattus_norvegicus	2	C2		0	0
1d2e	euk	bos_taurus	4	H4		0	0
1d2f	bac	escherichia_coli	2	C2		1	0
1d2g	euk	rattus_norvegicus	2	C2		0	0
1d2h	euk	rattus_norvegicus	4	D2		0	0
1d2n	euk	cricetulus_griseus	6	C6		0	0
1d2o	bac	staphylococcus_aureus	2	C1		1	1
1d2r	bac	geobacillus_stearothermophilus	2	C2		0	0
1d2s	euk	homo_sapiens	2	C2		0	0
1d2t	bac	escherichia_blattae	6	D3		0	0
1d3a	arc	haloarcula_marismortui	4	D2		0	0
1d3v	euk	rattus_norvegicus	3	C3		0	0
1d3y	arc	methanocaldococcus_jannaschii	2	C2		1	1
1d4a	euk	homo_sapiens	2	C2		0	0
1d4f	euk	rattus_norvegicus	4	D2		0	0
1d4h	vir	human_immunodeficiency	2	C2		0	0
1d4i	vir	human_immunodeficiency	2	C2		0	0
1d4j	vir	human_immunodeficiency	2	C2		0	0
1d4k	vir	n/a	2	C2		0	0
1d4l	vir	n/a	2	C2		0	0
1d4s	vir	n/a	2	C2		0	0
1d4y	vir	n/a	2	C2		0	0
1d5f	euk	homo_sapiens	3	C3		1	1
1d5n	bac	escherichia_coli	2	C2		0	0
1d5w	bac	sinorhizobium_meliloti	2	C2		1	0
1d6f	euk	medicago_sativa	2	C2		1	0
1d6h	euk	medicago_sativa	2	C2		0	0
1d6j	euk	penicillium_chrysogenum	2	C2		0	0
1d6n	euk	homo_sapiens	2	C2		0	0
1d6s	bac	salmonella_typhimurium	2	C2		1	0
1d6u	bac	escherichia_coli	2	C2		0	0
1d6y	bac	escherichia_coli	2	C2		0	0
1d6z	bac	escherichia_coli	2	C2		0	0
1d7a	bac	escherichia_coli	8	D4	dimeric	0	0
1d7b	euk	phanerochaete_chrysosporium	2	C2		0	0
1d7c	euk	phanerochaete_chrysosporium	2	C2		1	1
1d7d	euk	phanerochaete_chrysosporium	2	C2		0	0
1d7f	bac	bacillus_sp.	2	C2		0	0
1d7k	euk	homo_sapiens	2	C2		0	0
1d7m	euk	dictyostelium_discoideum	2	C2		1	1
1d7o	euk	brassica_napus	4	D2		1	0	1.13162
1d7r	bac	burkholderia_cepacia	4	D2		0	0
1d7s	bac	burkholderia_cepacia	4	D2		0	0
1d7u	bac	burkholderia_cepacia	4	D2		0	0
1d7v	bac	burkholderia_cepacia	4	D2		1	0	0.988533
1d7x	euk	homo_sapiens	2	C1		0	0
1d7y	bac	pseudomonas_sp.	2	C2		1	0
1d8a	bac	escherichia_coli	4	D2		0	0
1d8h	euk	saccharomyces_cerevisiae	2	C2		1	0
1d8i	euk	saccharomyces_cerevisiae	2	C2		0	0
1d8l	bac	escherichia_coli	4	C4		0	0
1d8u	euk	oryza_sativa	2	C2		0	0
1d8w	bac	escherichia_coli	4	D2		0	0
1d9c	euk	bos_taurus	2	C2		1	0
1d9e	bac	escherichia_coli	4	D2		0	0
1d9g	euk	bos_taurus	2	C2		0	0
1d9q	euk	pisum_sativum	4	D2		0	0
1daa	bac	bacillus_sp.	2	C2		0	0
1dad	bac	escherichia_coli	2	C2		0	0
1dae	bac	escherichia_coli	2	C2		0	0
1daf	bac	escherichia_coli	2	C2		0	0
1dag	bac	escherichia_coli	2	C2		0	0
1dah	bac	escherichia_coli	2	C2		0	0
1dai	bac	escherichia_coli	2	C2		0	0
1dak	bac	escherichia_coli	2	C2		1	0
1dam	bac	escherichia_coli	2	C2		0	0
1dao	euk	sus_scrofa	2	C2		0	0
1dap	bac	corynebacterium_glutamicum	2	C2		1	0
1dat	euk	equus_caballus	24	O	dimeric	0	0
1daz	vir	n/a	2	C2		0	0
1db2	euk	homo_sapiens	2	C1		0	0
1db3	bac	escherichia_coli	2	C2		0	0
1dbf	bac	bacillus_subtilis	3	C3		1	0
1dbn	euk	maackia_amurensis	2	C2		0	0
1dbq	bac	escherichia_coli	2	C2		0	0
1dbr	euk	toxoplasma_gondii	4	D2		0	0
1dbs	bac	escherichia_coli	2	C2		0	0
1dbt	bac	bacillus_subtilis	2	C2		1	0
1dbv	bac	geobacillus_stearothermophilus	4	D2		0	0
1dbz	euk	pisum_sativum	4	D2		0	0
1dc3	bac	escherichia_coli	2	C2		0	0
1dc4	bac	escherichia_coli	2	C2		0	0
1dc5	bac	escherichia_coli	2	C2		0	0
1dc6	bac	escherichia_coli	2	C2		0	0
1dcf	euk	arabidopsis_thaliana	2	C2		1	0
1dch	euk	rattus_norvegicus	4	D2		0	0
1dci	euk	rattus_norvegicus	6	D3	cyclic	1	0
1dcn	euk	anas_platyrhynchos	4	D2		0	0
1dco	euk	rattus_norvegicus	4	D2		0	0
1dcp	euk	rattus_norvegicus	4	D2		0	0
1dcs	bac	streptomyces_clavuligerus	3	C3		0	0
1dcu	euk	pisum_sativum	4	D2		0	0
1dd1	euk	homo_sapiens	3	C3		1	1
1dd7	euk	mus_musculus	2	C1		0	0
1dd8	bac	escherichia_coli	2	C2		0	0
1ddo	euk	sus_scrofa	2	C2		0	0
1ddr	bac	escherichia_coli	2	C2		0	0
1dds	bac	escherichia_coli	2	C2		0	0
1ddt	vir	corynephage_beta	2	C2		0	0
1ddu	bac	escherichia_coli	2	C2		0	0
1ddx	euk	mus_musculus	2	C2		0	0
1ddz	euk	porphyridium_purpureum	2	C2		1	1
1de0	bac	azotobacter_vinelandii	2	C2		0	0
1de5	bac	escherichia_coli	4	D2		1	0	1.04199
1de6	bac	escherichia_coli	4	D2		0	0
1dea	bac	escherichia_coli	6	D3	cyclic	0	0
1ded	bac	bacillus_sp.	2	C2		0	0
1deh	euk	homo_sapiens	2	C2		0	0
1dek	vir	enterobacteria_phage	2	C2		0	0
1del	vir	enterobacteria_phage	2	C2		1	0
1df1	euk	mus_musculus	2	C2		0	0
1df4	vir	n/a	3	C3		0	0
1df5	vir	n/a	3	C3		0	0
1df8	bac	streptomyces_avidinii	4	D2		0	0
1dfg	bac	escherichia_coli	4	D2		0	0
1dfh	bac	escherichia_coli	4	D2		0	0
1dfi	bac	escherichia_coli	4	D2		0	0
1dfo	bac	escherichia_coli	2	C2		0	0
1dfp	euk	homo_sapiens	2	C2		0	0
1dfx	bac	desulfovibrio_desulfuricans	2	C2		0	0
1dg1	bac	escherichia_coli	2	C2		0	0
1dg6	euk	homo_sapiens	3	C3		1	0
1dgb	euk	homo_sapiens	4	D2		0	0
1dgd	bac	burkholderia_cepacia	4	D2		0	0
1dge	bac	burkholderia_cepacia	4	D2		0	0
1dgf	euk	homo_sapiens	4	D2		0	0
1dgg	euk	homo_sapiens	4	D2		0	0
1dgh	euk	homo_sapiens	4	D2		0	0
1dgl	euk	dioclea_grandiflora	4	D2		0	0
1dhf	euk	homo_sapiens	2	C2		0	0
1dhi	bac	escherichia_coli	2	C2		0	0
1dhj	bac	escherichia_coli	2	C2		0	0
1dhn	bac	staphylococcus_aureus	8	D4	cyclic	0	0
1dhp	bac	escherichia_coli	4	D2		0	0
1dhr	euk	rattus_norvegicus	2	C2		1	0
1dhs	euk	homo_sapiens	4	D2		1	1	1.10997
1dht	euk	homo_sapiens	2	C2		0	0
1di0	bac	brucella_abortus	5	C5		0	0
1di6	bac	escherichia_coli	3	C3		0	0
1di7	bac	escherichia_coli	3	C3		1	0
1dia	euk	homo_sapiens	2	C2		1	0
1dib	euk	homo_sapiens	2	C2		0	0
1did	bac	arthrobacter_sp.	4	D2		1	0	1.03739
1die	bac	arthrobacter_sp.	4	D2		0	0
1dif	vir	n/a	2	C2		0	0
1dig	euk	homo_sapiens	2	C2		0	0
1dih	bac	escherichia_coli	4	D2		0	0
1dik	bac	clostridium_symbiosum	2	C2		0	0
1dir	euk	rattus_norvegicus	4	H4		0	0
1div	bac	geobacillus_stearothermophilus	2	C2		1	1
1dj0	bac	escherichia_coli	2	C2		1	1
1dj2	euk	arabidopsis_thaliana	2	C2		0	0
1dj3	euk	triticum_aestivum	2	C2		1	0
1dj8	bac	escherichia_coli	2	C2		1	1
1djc	bac	staphylococcus_aureus	2	C2		0	0
1djn	bac	methylophilus_methylotrophus	2	C2		0	0
1djo	bac	pseudomonas_sp.	4	D2		0	0
1djp	bac	pseudomonas_sp.	4	D2		0	0
1djq	bac	methylophilus_methylotrophus	2	C2		1	1
1djr	bac	escherichia_coli	5	C5		0	0
1djt	euk	mesobuthus_martensii	2	C2		0	0
1dju	arc	pyrococcus_horikoshii	2	C2		0	0
1dk4	arc	methanocaldococcus_jannaschii	2	C2		1	0
1dk8	euk	homo_sapiens	2	C1		1	1
1dka	bac	burkholderia_cepacia	4	D2		0	0
1dkr	bac	bacillus_subtilis	6	D3		1	0
1dks	euk	homo_sapiens	2	C2		0	0
1dkt	euk	homo_sapiens	2	C2		0	0
1dku	bac	bacillus_subtilis	2	C2		0	0
1dkw	euk	trypanosoma_brucei	2	C1		0	0
1dkx	bac	escherichia_coli	2	C2		1	1
1dky	bac	escherichia_coli	2	C2		0	0
1dkz	bac	escherichia_coli	2	C2		0	0
1dl5	bac	thermotoga_maritima	2	C2		1	1
1dlb	vir	n/a	3	C3		0	0
1dle	euk	homo_sapiens	2	C2		0	0
1dli	bac	streptococcus_pyogenes	2	C2		1	0
1dlj	bac	streptococcus_pyogenes	2	C2		0	0
1dlk	euk	bos_taurus	2	C2		0	0
1dlm	bac	acinetobacter_sp.	2	C2		0	0
1dlo	vir	n/a	2	C1		0	0
1dlp	euk	hyacinthoides_hispanica	6	C1		1	1
1dlq	bac	acinetobacter_sp.	2	C2		0	0
1dlt	bac	acinetobacter_sp.	2	C2		0	0
1dlu	bac	zoogloea_ramigera	4	D2		0	0
1dlv	bac	zoogloea_ramigera	4	D2		0	0
1dm3	bac	zoogloea_ramigera	4	D2		0	0
1dm5	euk	hydra_vulgaris	6	D3	dimeric	0	0
1dm6	euk	bos_taurus	2	C2		0	0
1dm7	euk	bos_taurus	2	C2		0	0
1dm8	euk	bos_taurus	2	C2		0	0
1dma	bac	pseudomonas_aeruginosa	4	C4		0	0
1dmh	bac	acinetobacter_sp.	2	C2		0	0
1dmi	euk	bos_taurus	2	C2		0	0
1dmj	euk	bos_taurus	2	C2		0	0
1dmk	euk	bos_taurus	2	C2		0	0
1dmm	bac	pseudomonas_putida	2	C2		0	0
1dmn	bac	pseudomonas_putida	2	C2		0	0
1dmp	vir	n/a	2	C2		0	0
1dmq	bac	pseudomonas_putida	2	C2		0	0
1dmx	euk	mus_musculus	2	C1		0	0
1dn2	euk	homo_sapiens	2	C2		0	0
1dna	bac	escherichia_coli	2	C2		0	0
1dnc	euk	homo_sapiens	2	C2		0	0
1dnl	bac	escherichia_coli	2	C2		0	0
1do0	bac	escherichia_coli	6	C6		1	0
1do2	bac	escherichia_coli	6	C6		0	0
1do5	euk	homo_sapiens	2	C2		1	0
1do6	arc	pyrococcus_furiosus	4	D2		0	0
1do8	euk	homo_sapiens	4	D2		0	0
1dob	bac	pseudomonas_aeruginosa	2	C2		0	0
1doc	bac	pseudomonas_aeruginosa	2	C2		0	0
1dod	bac	pseudomonas_aeruginosa	2	C2		0	0
1doe	bac	pseudomonas_aeruginosa	2	C2		1	0
1dof	arc	pyrobaculum_aerophilum	4	D2		1	0	0.974034
1doh	euk	magnaporthe_grisea	4	D2		0	0
1doi	arc	haloarcula_marismortui	6	D3		0	0
1dok	euk	homo_sapiens	2	C2		1	0
1dor	bac	lactococcus_lactis	2	C2		0	0
1dos	bac	escherichia_coli	2	C2		1	0
1dov	euk	mus_musculus	2	C2		1	1
1dp0	bac	escherichia_coli	4	D2		0	0
1dp4	euk	rattus_norvegicus	2	C2		1	0
1dpb	bac	azotobacter_vinelandii	24	O	cyclic	0	0
1dpc	bac	azotobacter_vinelandii	24	O	cyclic	0	0
1dpd	bac	azotobacter_vinelandii	24	O	cyclic	0	0
1dpg	bac	leuconostoc_mesenteroides	2	C2		0	0
1dpm	bac	brevundimonas_diminuta	2	C2		0	0
1dpr	bac	corynebacterium_diphtheriae	2	C2		0	0
1dps	bac	escherichia_coli	12	T	dimeric	0	0
1dpt	euk	homo_sapiens	3	C3		0	0
1dpz	bac	thermus_thermophilus	2	C2		0	0
1dq0	euk	canavalia_ensiformis	4	D2		1	0	1.01899
1dq1	euk	canavalia_ensiformis	4	D2		0	0
1dq2	euk	canavalia_ensiformis	4	D2		0	0
1dq4	euk	canavalia_ensiformis	4	D2		0	0
1dq5	euk	canavalia_ensiformis	4	D2		0	0
1dq6	euk	canavalia_ensiformis	4	D2		0	0
1dq8	euk	homo_sapiens	4	D2		1	1	1.06837
1dq9	euk	homo_sapiens	4	D2		0	0
1dqa	euk	homo_sapiens	4	D2		0	0
1dqe	euk	bombyx_mori	2	C1		0	0
1dqi	arc	pyrococcus_furiosus	4	D2		0	0
1dqk	arc	pyrococcus_furiosus	4	D2		0	0
1dqn	euk	giardia_intestinalis	2	C2		0	0
1dqp	euk	giardia_intestinalis	2	C2		1	0
1dqr	euk	oryctolagus_cuniculus	2	C2		0	0
1dqs	euk	emericella_nidulans	2	C2		0	0
1dqt	euk	mus_musculus	2	C2		0	0
1dqu	euk	emericella_nidulans	4	D2		1	0	1.28883
1dqw	euk	saccharomyces_cerevisiae	2	C2		0	0
1dqx	euk	saccharomyces_cerevisiae	2	C2		1	0
1dqz	bac	mycobacterium_tuberculosis	2	C2		0	0
1dr0	bac	thermus_thermophilus	2	C2		0	0
1dr8	bac	thermus_thermophilus	2	C2		0	0
1dra	bac	escherichia_coli	2	C2		0	0
1drb	bac	escherichia_coli	2	C2		0	0
1dru	bac	escherichia_coli	4	D2		0	0
1drv	bac	escherichia_coli	4	D2		0	0
1drw	bac	escherichia_coli	4	D2		1	0	1.19491
1ds5	euk	zea_mays	2	C2		1	0
1ds7	bac	escherichia_coli	2	C2		0	0
1dsb	bac	escherichia_coli	2	C2		0	0
1dss	euk	palinurus_versicolor	4	D2		0	0
1dsu	euk	homo_sapiens	2	C2		0	0
1dsx	euk	rattus_norvegicus	4	C4		0	0
1dt0	bac	pseudomonas_putida	2	C2		0	0
1dth	euk	crotalus_atrox	2	C2		0	0
1dtn	bac	pseudomonas_aeruginosa	8	D4		0	0
1dto	vir	human_papillomavirus	2	C2		1	1
1dtq	vir	n/a	2	C1		0	0
1dts	bac	escherichia_coli	2	C2		0	0
1dtt	vir	n/a	2	C1		0	0
1dty	bac	escherichia_coli	2	C2		1	0
1du5	euk	zea_mays	2	C2		0	0
1dub	euk	rattus_norvegicus	6	D3	cyclic	1	0
1duc	vir	equine_infectious	3	C3		0	0
1dud	bac	escherichia_coli	3	C3		0	0
1dug	euk	schistosoma_japonicum	2	C2		0	0
1dun	vir	equine_infectious	3	C3		1	0
1dup	bac	escherichia_coli	3	C3		0	0
1dut	vir	feline_immunodeficiency	3	C3		0	0
1duv	bac	escherichia_coli	3	C3		0	0
1dv1	bac	escherichia_coli	2	C2		0	0
1dv7	arc	methanothermobacter_thermautotrophicus	2	C1		0	0
1dvb	bac	desulfovibrio_vulgaris	2	C2		1	0
1dvi	euk	rattus_norvegicus	2	C2		0	0
1dvk	euk	saccharomyces_cerevisiae	2	C2		1	1
1dvp	euk	drosophila_melanogaster	2	C2		1	1
1dvq	euk	homo_sapiens	4	D2		0	0
1dvr	euk	saccharomyces_cerevisiae	2	C2		0	0
1dvs	euk	homo_sapiens	4	D2		0	0
1dvt	euk	homo_sapiens	4	D2		0	0
1dvu	euk	homo_sapiens	4	D2		0	0
1dvx	euk	homo_sapiens	4	D2		0	0
1dvy	euk	homo_sapiens	4	D2		0	0
1dvz	euk	homo_sapiens	4	D2		0	0
1dw6	vir	n/a	2	C2		0	0
1dw9	bac	escherichia_coli	10	D5	dimeric	0	0
1dwa	euk	sinapis_alba	2	C2		0	0
1dwf	euk	sinapis_alba	2	C2		0	0
1dwg	euk	sinapis_alba	2	C2		0	0
1dwh	euk	sinapis_alba	2	C2		0	0
1dwi	euk	sinapis_alba	2	C2		0	0
1dwj	euk	sinapis_alba	2	C2		0	0
1dwk	bac	escherichia_coli	10	D5	dimeric	0	0
1dwo	euk	manihot_esculenta	4	C4		1	0
1dwp	euk	manihot_esculenta	4	C4		0	0
1dwq	euk	manihot_esculenta	4	C4		0	0
1dwv	euk	mus_musculus	2	C2		1	1
1dww	euk	mus_musculus	2	C2		0	0
1dwx	euk	mus_musculus	2	C2		0	0
1dx6	euk	torpedo_californica	2	C2		0	0
1dxe	bac	escherichia_coli	6	D3	dimeric	1	0	1.04425
1dxf	bac	escherichia_coli	6	D3	dimeric	0	0
1dxh	bac	pseudomonas_aeruginosa	12	T	cyclic	0	0
1dxi	bac	streptomyces_murinus	4	D2		0	0
1dxl	euk	pisum_sativum	2	C2		0	0
1dxo	euk	homo_sapiens	2	C2		0	0
1dxq	euk	mus_musculus	2	C2		0	0
1dxx	euk	homo_sapiens	2	C2		1	0
1dxy	bac	lactobacillus_casei	2	C2		1	0
1dy7	bac	paracoccus_pantotrophus	2	C2		0	0
1dyh	bac	escherichia_coli	2	C2		0	0
1dyi	bac	escherichia_coli	2	C2		0	0
1dyj	bac	escherichia_coli	2	C2		0	0
1dyn	euk	homo_sapiens	16	D8	dimeric	1	1	1.07562
1dys	euk	humicola_insolens	2	C2		1	1
1dyu	bac	escherichia_coli	2	C2		0	0
1dz3	bac	bacillus_stearothermophilus	2	C2		1	0
1dzn	euk	penicillium_simplicissimum	8	D4	dimeric	0	0
1dzp	euk	sus_scrofa	2	C1		0	0
1dzq	euk	ulex_europaeus	4	D2		0	0
1dzr	bac	salmonella_typhimurium	2	C2		0	0
1dzt	bac	salmonella_typhimurium	2	C2		0	0
1dzu	bac	escherichia_coli	4	C4		0	0
1dzv	bac	escherichia_coli	4	C4		0	0
1dzw	bac	escherichia_coli	4	C4		0	0
1dzx	bac	escherichia_coli	4	C4		0	0
1dzy	bac	escherichia_coli	4	C4		0	0
1dzz	bac	escherichia_coli	4	C4		0	0
1e0b	euk	schizosaccharomyces_pombe	2	C2		1	0
1e0j	vir	phage_t7	6	C6		0	0
1e0k	vir	phage_t7	6	C6		0	0
1e0p	arc	halobacterium_salinarium	3	C3		0	0
1e0r	arc	thermoplasma_acidophilum	2	C2		0	0
1e0t	bac	escherichia_coli	4	D2		0	0
1e0u	bac	escherichia_coli	4	D2		0	0
1e0y	euk	penicillium_simplicissimum	2	C2		0	0
1e12	arc	halobacterium_salinarum	3	C3		1	0
1e15	bac	serratia_marcescens	2	C2		0	0
1e19	arc	pyrococcus_furiosus	2	C2		1	0
1e1e	euk	n/a	2	C2		0	0
1e1f	euk	zea_mays	2	C2		0	0
1e1o	bac	escherichia_coli	2	C2		0	0
1e1t	bac	escherichia_coli	2	C2		0	0
1e1y	euk	oryctolagus_cuniculus	2	C2		0	0
1e1z	euk	homo_sapiens	2	C2		0	0
1e20	euk	arabidopsis_thaliana	3	C3		1	1
1e22	bac	escherichia_coli	2	C2		0	0
1e24	bac	escherichia_coli	2	C2		0	0
1e2a	bac	lactococcus_lactis	3	C3		0	0
1e2d	euk	homo_sapiens	2	C2		0	0
1e2e	euk	homo_sapiens	2	C2		0	0
1e2f	euk	homo_sapiens	2	C2		0	0
1e2g	euk	homo_sapiens	2	C2		0	0
1e2h	vir	herpes_simplex	2	C2		0	0
1e2i	vir	herpes_simplex	2	C2		0	0
1e2j	vir	herpes_simplex	2	C2		0	0
1e2k	vir	herpes_simplex	2	C2		0	0
1e2l	vir	herpes_simplex	2	C2		0	0
1e2m	vir	herpes_simplex	4	C4		0	0
1e2n	vir	herpes_simplex	4	C4		0	0
1e2o	bac	escherichia_coli	24	O	cyclic	0	0
1e2p	vir	herpes_simplex	2	C2		0	0
1e2q	euk	homo_sapiens	2	C2		0	0
1e2r	bac	paracoccus_denitrificans	2	C2		0	0
1e2s	euk	homo_sapiens	2	C2		0	0
1e2t	bac	salmonella_typhimurium	8	C8		0	0
1e2x	bac	escherichia_coli	2	C2		0	0
1e2y	euk	crithidia_fasciculata	10	D5		0	0
1e31	euk	homo_sapiens	2	C2		0	0
1e32	euk	mus_musculus	6	C6		1	1
1e33	euk	homo_sapiens	2	C2		0	0
1e3c	euk	homo_sapiens	2	C2		0	0
1e3e	euk	mus_musculus	2	C2		0	0
1e3f	euk	homo_sapiens	4	D2		0	0
1e3h	bac	streptomyces_antibioticus	3	C3		0	0
1e3i	euk	mus_musculus	2	C2		1	1
1e3j	euk	bemisia_argentifolii	4	D2		1	0	1.07591
1e3l	euk	mus_musculus	2	C2		0	0
1e3p	bac	streptomyces_antibioticus	3	C3		0	0
1e3q	euk	torpedo_californica	2	C2		0	0
1e3r	bac	pseudomonas_putida	2	C2		0	0
1e3s	euk	rattus_norvegicus	4	D2		0	0
1e3u	bac	pseudomonas_aeruginosa	2	C2		0	0
1e3v	bac	pseudomonas_putida	2	C2		1	0
1e3w	euk	rattus_norvegicus	4	D2		1	0	1.07678
1e46	bac	escherichia_coli	4	C4		0	0
1e47	bac	escherichia_coli	4	C4		0	0
1e48	bac	escherichia_coli	4	C4		0	0
1e49	bac	escherichia_coli	4	C4		0	0
1e4a	bac	escherichia_coli	4	C4		0	0
1e4b	bac	escherichia_coli	4	C4		0	0
1e4c	bac	escherichia_coli	4	C4		0	0
1e4d	bac	pseudomonas_aeruginosa	2	C2		0	0
1e4e	bac	enterococcus_faecium	4	C4		0	0
1e4h	euk	homo_sapiens	4	D2		0	0
1e4i	bac	bacillus_polymyxa	8	D4	dimeric	0	0
1e4l	euk	zea_mays	2	C2		0	0
1e4m	euk	sinapis_alba	2	C2		0	0
1e4n	euk	n/a	2	C2		0	0
1e4o	bac	escherichia_coli	2	C2		0	0
1e51	euk	homo_sapiens	8	D4		0	0
1e54	bac	comamonas_acidovorans	3	C3		0	0
1e55	euk	n/a	2			0	0
1e56	euk	n/a	2			0	0
1e58	bac	escherichia_coli	2	C2		1	0
1e59	bac	escherichia_coli	2	C2		0	0
1e5a	euk	homo_sapiens	4	D2		0	0
1e5d	bac	desulfovibrio_gigas	2	C2		1	1
1e5e	euk	trichomonas_vaginalis	4	D2		1	0	0.987293
1e5f	euk	trichomonas_vaginalis	4	D2		0	0
1e5h	bac	streptomyces_clavuligerus	3	C3		0	0
1e5i	bac	streptomyces_clavuligerus	3	C3		0	0
1e5l	euk	magnaporthe_grisea	2	C2		0	0
1e5m	bac	synechocystis_sp.	2	C2		0	0
1e5q	euk	magnaporthe_grisea	2	C2		1	0
1e5r	bac	streptomyces_sp.	2	C1		1	0
1e5s	bac	streptomyces_sp.	2			0	0
1e5x	euk	arabidopsis_thaliana	2	C2		1	0
1e5y	bac	pseudomonas_aeruginosa	2	C2		0	0
1e5z	bac	pseudomonas_aeruginosa	2	C2		0	0
1e65	bac	pseudomonas_aeruginosa	4	D2		0	0
1e66	euk	torpedo_californica	2	C2		0	0
1e6a	euk	saccharomyces_cerevisiae	2	C2		0	0
1e6b	euk	arabidopsis_thaliana	2	C2		1	0
1e6p	bac	serratia_marcescens	2	C2		1	1
1e6q	euk	sinapis_alba	2	C2		0	0
1e6r	bac	serratia_marcescens	2	C2		0	0
1e6s	euk	sinapis_alba	2	C2		0	0
1e6u	bac	escherichia_coli	2	C2		0	0
1e6w	euk	rattus_norvegicus	4	D2		0	0
1e6x	euk	sinapis_alba	2	C2		0	0
1e70	euk	sinapis_alba	2	C2		0	0
1e71	euk	sinapis_alba	2	C2		0	0
1e72	euk	sinapis_alba	2	C2		0	0
1e73	euk	sinapis_alba	2	C2		0	0
1e77	bac	leuconostoc_mesenteroides	2	C2		0	0
1e7d	vir	bacteriophage_t4	2	C2		1	1
1e7l	vir	bacteriophage_t4	2	C2		0	0
1e7m	bac	leuconostoc_mesenteroides	2	C2		0	0
1e7n	euk	mus_musculus	2	C2		0	0
1e7q	bac	escherichia_coli	2	C2		0	0
1e7r	bac	escherichia_coli	2	C2		0	0
1e7s	bac	escherichia_coli	2	C2		0	0
1e7w	euk	leishmania_major	4	D2		0	0
1e7y	bac	leuconostoc_mesenteroides	2	C2		0	0
1e83	bac	alcaligenes_xylosoxidans	2	C2		0	0
1e84	bac	alcaligenes_xylosoxidans	2	C2		0	0
1e85	bac	achromobacter_xylosoxidans	2	C2		0	0
1e86	bac	alcaligenes_xylosoxidans	2	C2		1	0
1e87	euk	homo_sapiens	2	C2		1	0
1e89	euk	manihot_esculenta	4	C4		0	0
1e8a	euk	homo_sapiens	2	C2		0	0
1e8d	euk	manihot_esculenta	4	C4		0	0
1e8f	euk	penicillium_simplicissimum	8	D4	dimeric	0	0
1e8g	euk	penicillium_simplicissimum	8	D4	dimeric	0	0
1e8h	euk	penicillium_simplicissimum	8	D4	dimeric	0	0
1e8i	euk	homo_sapiens	2	C2		0	0
1e8t	vir	newcastle_disease	2	C2		0	0
1e8u	vir	newcastle_disease	2	C2		0	0
1e8v	vir	newcastle_disease	2	C2		1	0
1e92	euk	leishmania_major	4	D2		1	0	1.16793
1e93	bac	proteus_mirabilis	4	D2		0	0
1e94	bac	escherichia_coli	12	D6	dimeric	0	0
1e97	bac	pseudomonas_putida	2	C2		0	0
1e98	euk	homo_sapiens	2	C2		0	0
1e99	euk	homo_sapiens	2	C2		0	0
1e9a	euk	homo_sapiens	2	C2		0	0
1e9b	euk	homo_sapiens	2	C2		0	0
1e9c	euk	homo_sapiens	2	C2		0	0
1e9d	euk	homo_sapiens	2	C2		0	0
1e9e	euk	homo_sapiens	2	C2		0	0
1e9f	multi	multi	2	C2		0	0
1e9g	euk	saccharomyces_cerevisiae	2	C2		1	1
1e9i	bac	escherichia_coli	2	C2		0	0
1e9o	euk	bos_taurus	2	C2		0	0
1e9p	euk	bos_taurus	2	C2		0	0
1e9q	euk	bos_taurus	2	C2		0	0
1e9r	bac	escherichia_coli	6	C6		1	0
1e9s	bac	escherichia_coli	6	C6		0	0
1ea2	bac	pseudomonas_putida	2	C2		0	0
1ea5	euk	torpedo_californica	2	C2		0	0
1ea9	bac	bacillus_sp.	2	C2		0	0
1eaa	bac	azotobacter_vinelandii	24	O	cyclic	0	0
1eab	bac	azotobacter_vinelandii	24	O	cyclic	0	0
1eac	bac	azotobacter_vinelandii	24	O	cyclic	0	0
1ead	bac	azotobacter_vinelandii	24	O	cyclic	0	0
1eae	bac	azotobacter_vinelandii	24	O	cyclic	1	0
1eaf	bac	azotobacter_vinelandii	24	O	cyclic	0	0
1eag	euk	candida_albicans	2	C2		0	0
1eaj	euk	homo_sapiens	2	C2		0	0
1eak	euk	homo_sapiens	2	C2		1	1
1ear	bac	bacillus_pasteurii	2	C2		0	0
1eav	euk	arabidopsis_thaliana	3	C3		0	0
1eb0	bac	bacillus_pasteurii	2	C2		1	0
1eb3	euk	saccharomyces_cerevisiae	8	D4		0	0
1eb4	bac	pseudomonas_putida	4	D2		0	0
1eb7	bac	pseudomonas_aeruginosa	2	C2		0	0
1eb8	euk	manihot_esculenta	4	C4		0	0
1eb9	euk	manihot_esculenta	4	C4		0	0
1eba	euk	homo_sapiens	2	C2		1	0
1ebf	euk	saccharomyces_cerevisiae	2	C2		0	0
1ebg	euk	saccharomyces_cerevisiae	2	C2		0	0
1ebh	euk	saccharomyces_cerevisiae	2	C2		0	0
1ebk	vir	n/a	2	C2		0	0
1ebl	bac	escherichia_coli	2	C2		0	0
1ebo	vir	ebola_virus	3	C1		1	1
1ebu	euk	saccharomyces_cerevisiae	2	C2		0	0
1ebw	vir	n/a	2	C2		0	0
1eby	vir	n/a	2	C2		0	0
1ebz	vir	n/a	2	C2		0	0
1ec0	vir	n/a	2	C2		0	0
1ec1	vir	n/a	2	C2		0	0
1ec2	vir	n/a	2	C2		0	0
1ec3	vir	n/a	2	C2		0	0
1ec5	n/a	n/a	2	C2		0	0
1ec7	bac	escherichia_coli	4	D2		0	0
1ec8	bac	escherichia_coli	4	D2		0	0
1ec9	bac	escherichia_coli	4	D2		0	0
1ecb	bac	escherichia_coli	2	C2		0	0
1ecc	bac	escherichia_coli	4	D2		0	0
1ecf	bac	escherichia_coli	4	D2		0	0
1ecg	bac	escherichia_coli	4	D2		1	1	1.11955
1ecj	bac	escherichia_coli	2	C2		0	0
1ecm	bac	escherichia_coli	4	C4		1	1
1ecp	bac	escherichia_coli	6	D3		0	0
1ecq	bac	escherichia_coli	4	D2		1	1	0.992253
1ecs	bac	klebsiella_pneumoniae	2	C2		1	0
1ecw	vir	simian_immunodeficiency	3	C3		1	0
1ecx	bac	thermotoga_maritima	2	C1		1	0
1ed1	vir	simian_immunodeficiency	3	C3		0	0
1ed4	euk	bos_taurus	2	C2		0	0
1ed5	euk	bos_taurus	2	C2		0	0
1ed6	euk	bos_taurus	2	C2		0	0
1ed8	bac	escherichia_coli	2	C2		0	0
1ed9	bac	escherichia_coli	2	C2		0	0
1edh	euk	mus_musculus	2	C2		0	0
1edo	euk	brassica_napus	4	D2		1	0	1.0309
1edt	bac	streptomyces_plicatus	2	C2		0	0
1edy	euk	rattus_norvegicus	4	C1		0	0
1edz	euk	saccharomyces_cerevisiae	2	C2		1	0
1ee0	euk	gerbera_hybrid	2	C2		0	0
1ee1	bac	bacillus_subtilis	2	C2		0	0
1ee2	euk	equus_caballus	2	C2		0	0
1ee8	bac	thermus_thermophilus	2	C2		0	0
1ee9	euk	saccharomyces_cerevisiae	2	C2		0	0
1eef	bac	escherichia_coli	5	C5		0	0
1eei	bac	vibrio_cholerae	5	C5		0	0
1eej	bac	escherichia_coli	2	C2		1	0
1eem	euk	homo_sapiens	2	C2		1	0
1eep	bac	borrelia_burgdorferi	4	C4		0	0
1eeq	euk	homo_sapiens	2	C2		0	0
1eet	vir	n/a	2	C1		0	0
1eeu	euk	homo_sapiens	2	C2		0	0
1ef0	euk	saccharomyces_cerevisiae	2	C2		0	0
1ef3	euk	homo_sapiens	2	C2		1	0
1ef8	bac	escherichia_coli	3	C3		0	0
1efi	bac	escherichia_coli	5	C5		0	0
1efk	euk	homo_sapiens	4	D2		0	0
1efl	euk	homo_sapiens	4	D2		0	0
1eg1	euk	hypocrea_jecorina	4	C4		0	0
1eg5	bac	thermotoga_maritima	2	C2		0	0
1eg7	bac	moorella_thermoacetica	4	D2		0	0
1ega	bac	escherichia_coli	2	C2		1	1
1egc	euk	homo_sapiens	4	D2		1	0	1.11589
1egd	euk	homo_sapiens	4	D2		0	0
1ege	euk	homo_sapiens	4	D2		0	0
1egh	bac	escherichia_coli	6	D3		0	0
1eh9	arc	sulfolobus_solfataricus	2	C2		1	1
1eha	arc	sulfolobus_solfataricus	2	C2		0	0
1ehi	bac	leuconostoc_mesenteroides	2	C2		1	0
1ehw	euk	homo_sapiens	6	D3	dimeric	0	0
1ei1	bac	escherichia_coli	2	C2		1	0
1ei5	bac	ochrobactrum_anthropi	2	C2		1	1
1ei6	bac	pseudomonas_fluorescens	2	C2		1	0
1eia	vir	equine_infectious	4	D2		1	1	1.21949
1eil	bac	pseudomonas_sp.	8	D4	dimeric	1	1	1.00805
1eiq	bac	pseudomonas_sp.	8	D4	dimeric	0	0
1eir	bac	pseudomonas_sp.	8	D4	dimeric	0	0
1eix	bac	escherichia_coli	2	C2		0	0
1ejb	euk	saccharomyces_cerevisiae	5	C5		1	0
1eje	arc	methanothermobacter_thermautotrophicus	2	C2		1	0
1eji	euk	mus_musculus	4	D2		1	0	1.09215
1ek1	euk	mus_musculus	2	C2		0	0
1ek2	euk	mus_musculus	2	C2		0	0
1ek3	euk	homo_sapiens	2	C2		0	0
1ek4	bac	escherichia_coli	2	C2		0	0
1ek5	euk	homo_sapiens	2	C2		0	0
1ek6	euk	homo_sapiens	2	C2		0	0
1ek9	bac	escherichia_coli	3	C3		0	0
1eke	arc	methanocaldococcus_jannaschii	2	C2		0	0
1ekf	euk	homo_sapiens	2	C2		1	1
1ekj	euk	pisum_sativum	8	D4		1	1
1ekk	bac	bacillus_subtilis	3	C3		0	0
1ekm	euk	pichia_angusta	2	C2		0	0
1ekp	euk	homo_sapiens	2	C2		0	0
1ekq	bac	bacillus_subtilis	3	C3		0	0
1ekr	bac	escherichia_coli	6	D3	dimeric	1	1	0.999769
1eks	bac	escherichia_coli	6	D3	dimeric	0	0
1eku	euk	homo_sapiens	2	C2		0	0
1ekv	euk	homo_sapiens	2	C2		0	0
1ekx	bac	escherichia_coli	3	C3		1	0
1el6	vir	enterobacteria_phage	3	C3		1	1
1elp	euk	bos_taurus	2	C1		0	0
1elq	bac	synechocystis_sp.	2	C2		0	0
1els	euk	saccharomyces_cerevisiae	2	C2		0	0
1elu	bac	synechocystis_sp.	2	C2		0	0
1elx	bac	escherichia_coli	2	C2		0	0
1ely	bac	escherichia_coli	2	C2		0	0
1elz	bac	escherichia_coli	2	C2		0	0
1em1	euk	homo_sapiens	4	D2		0	0
1em6	euk	homo_sapiens	2	C2		0	0
1emc	euk	aequorea_victoria	4	C1		0	0
1emd	bac	escherichia_coli	2	C2		1	0
1eme	euk	aequorea_victoria	2	C2		0	0
1emf	euk	aequorea_victoria	2	C2		0	0
1emk	euk	aequorea_victoria	2	C2		0	0
1eml	euk	aequorea_victoria	2	C2		0	0
1emm	euk	aequorea_victoria	2	C2		0	0
1ems	euk	caenorhabditis_elegans	4	D2		1	1	1.06339
1en4	bac	escherichia_coli	2	C2		0	0
1en5	bac	escherichia_coli	2	C2		0	0
1en6	bac	escherichia_coli	2	C2		0	0
1en7	vir	enterobacteria_phage	2	C2		0	0
1eno	euk	brassica_napus	4	D2		0	0
1enp	euk	brassica_napus	4	D2		0	0
1enq	euk	canavalia_ensiformis	4	D2		0	0
1enr	euk	canavalia_ensiformis	4	D2		0	0
1ens	euk	canavalia_ensiformis	4	D2		0	0
1env	euk	saccharomyces_cerevisiae	3	C3		1	0
1eny	bac	mycobacterium_tuberculosis	2	C2		0	0
1enz	bac	mycobacterium_tuberculosis	2	C2		0	0
1eo6	euk	bos_taurus	2	C1		0	0
1eog	euk	homo_sapiens	2	C2		0	0
1eoh	euk	homo_sapiens	2	C2		0	0
1eoi	bac	escherichia_blattae	6	D3		1	1
1eov	euk	saccharomyces_cerevisiae	2	C2		1	0
1ep0	arc	methanothermobacter_thermautotrophicus	2	C2		0	0
1ep4	vir	n/a	2	C1		0	0
1ep5	vir	venezuelan_equine	3	C1		0	0
1ep6	vir	venezuelan_equine	3	C1		0	0
1ep9	euk	homo_sapiens	3	C3		0	0
1epa	euk	rattus_norvegicus	2	C2		0	0
1epb	euk	rattus_norvegicus	2	C2		0	0
1epf	euk	rattus_norvegicus	2	C2		0	0
1epv	bac	geobacillus_stearothermophilus	2	C2		0	0
1epx	euk	leishmania_mexicana	4	D2		1	0	0.997375
1epz	arc	methanothermobacter_thermautotrophicus	2	C2		0	0
1eq2	bac	escherichia_coli	5	C5		0	0
1eq7	bac	escherichia_coli	3	C3		0	0
1eq9	euk	solenopsis_invicta	2	C2		1	0
1eqa	vir	vaccinia_virus	2	C2		0	0
1eqb	bac	escherichia_coli	2	C2		0	0
1eqg	euk	ovis_aries	2	C2		0	0
1eqh	euk	ovis_aries	2	C2		0	0
1eqr	bac	escherichia_coli	4	C4		0	0
1eqt	euk	homo_sapiens	2	C2		1	0
1equ	euk	homo_sapiens	2	C2		0	0
1eqw	bac	salmonella_typhimurium	2	C2		0	0
1ere	euk	homo_sapiens	2	C2		0	0
1ern	euk	homo_sapiens	2	C2		0	0
1err	euk	homo_sapiens	2	C2		0	0
1ert	euk	homo_sapiens	2	C2		1	0
1eru	euk	homo_sapiens	2	C2		0	0
1erv	euk	homo_sapiens	2	C2		0	0
1erw	euk	homo_sapiens	2	C2		0	0
1erz	bac	agrobacterium_sp.	4	D2		1	1	0.940078
1es8	bac	bacillus_subtilis	2	C2		1	0
1es9	euk	bos_taurus	2	C2		0	0
1esj	bac	bacillus_subtilis	3	C3		1	0
1esm	bac	escherichia_coli	2	C2		1	0
1esn	bac	escherichia_coli	2	C2		0	0
1esq	bac	bacillus_subtilis	3	C3		0	0
1esr	euk	homo_sapiens	2	C2		0	0
1et5	bac	alcaligenes_faecalis	3	C3		0	0
1et7	bac	alcaligenes_faecalis	3	C3		0	0
1et8	bac	alcaligenes_faecalis	3	C3		1	1
1eta	euk	homo_sapiens	2	C2		0	0
1etb	euk	homo_sapiens	2	C2		0	0
1ete	euk	homo_sapiens	2	C2		1	0
1etk	bac	escherichia_coli	2	C2		0	0
1eto	bac	escherichia_coli	2	C2		0	0
1etq	bac	escherichia_coli	2	C2		0	0
1etv	bac	escherichia_coli	2	C2		0	0
1etw	bac	escherichia_coli	2	C2		0	0
1etx	bac	escherichia_coli	2	C2		0	0
1ety	bac	escherichia_coli	2	C2		0	0
1eu5	bac	escherichia_coli	3	C3		0	0
1eua	bac	escherichia_coli	3	C3		0	0
1euh	bac	streptococcus_mutans	4	D2		0	0
1eum	bac	escherichia_coli	24	O	dimeric	1	0
1eun	bac	escherichia_coli	3	C3		0	0
1euw	bac	escherichia_coli	3	C3		0	0
1euz	arc	thermococcus_profundus	6	D3	dimeric	0	0
1ev4	euk	rattus_norvegicus	2	C2		0	0
1ev5	bac	escherichia_coli	2	C2		0	0
1ev7	bac	lechevalieria_aerocolonigenes	2	C2		1	0
1ev8	bac	escherichia_coli	2	C2		0	0
1ev9	euk	rattus_norvegicus	2	C2		0	0
1evf	bac	escherichia_coli	2	C2		0	0
1evg	bac	escherichia_coli	2	C2		0	0
1evi	euk	sus_scrofa	2	C2		0	0
1evj	bac	zymomonas_mobilis	2	C2		0	0
1evk	bac	escherichia_coli	2	C2		0	0
1evl	bac	escherichia_coli	2	C2		1	0
1evu	euk	homo_sapiens	2	C2		0	0
1evx	euk	physarum_polycephalum	2	C2		1	0
1evy	euk	leishmania_mexicana	2	C2		0	0
1evz	euk	leishmania_mexicana	2	C2		0	0
1ew2	euk	homo_sapiens	2	C2		0	0
1ew3	euk	equus_caballus	2	C2		1	0
1ew6	euk	amphitrite_ornata	2	C2		0	0
1ew8	bac	escherichia_coli	2	C2		0	0
1ew9	bac	escherichia_coli	2	C2		1	0
1ewa	euk	amphitrite_ornata	2	C2		0	0
1ewd	euk	oryctolagus_cuniculus	4	D2		0	0
1ewe	euk	oryctolagus_cuniculus	4	D2		0	0
1ewj	bac	klebsiella_pneumoniae	2	C2		0	0
1ewk	euk	rattus_norvegicus	2	C2		0	0
1ewr	bac	thermus_aquaticus	2	C2		1	1
1ewt	euk	rattus_norvegicus	2	C2		1	0
1ewv	euk	rattus_norvegicus	2	C2		0	0
1ewz	bac	pseudomonas_aeruginosa	2	C2		0	0
1ex0	euk	homo_sapiens	2	C2		0	0
1ex2	bac	bacillus_subtilis	2	C2		1	0
1ex4	vir	n/a	2	C2		0	0
1ex5	euk	oryctolagus_cuniculus	4	D2		0	0
1ex6	euk	saccharomyces_cerevisiae	2	C1		0	0
1exc	bac	bacillus_subtilis	2	C2		0	0
1exq	vir	n/a	2	C2		0	0
1exs	euk	sus_scrofa	2	C2		0	0
1ext	euk	homo_sapiens	2	C2		1	1
1exv	euk	homo_sapiens	2	C2		0	0
1exz	euk	homo_sapiens	2	C2		1	0
1ey2	euk	homo_sapiens	6	D3	cyclic	1	0
1ey3	euk	rattus_norvegicus	6	D3	cyclic	0	0
1eyb	euk	homo_sapiens	6	D3	cyclic	0	0
1eye	bac	mycobacterium_tuberculosis	2	C2		1	0
1eyi	euk	sus_scrofa	4	D2		0	0
1eyj	euk	sus_scrofa	4	D2		0	0
1eyk	euk	sus_scrofa	4	D2		0	0
1eym	euk	homo_sapiens	2	C2		0	0
1eyr	bac	neisseria_meningitidis	2	C2		1	0
1eyv	bac	mycobacterium_tuberculosis	2	C2		1	1
1eyw	bac	brevundimonas_diminuta	2	C2		0	0
1eyy	bac	vibrio_harveyi	2	C2		1	0
1eyz	bac	escherichia_coli	2	C2		0	0
1ez0	bac	vibrio_harveyi	2	C2		0	0
1ez1	bac	escherichia_coli	2	C2		0	0
1ez2	bac	brevundimonas_diminuta	2	C2		0	0
1ez4	bac	lactobacillus_pentosus	4	D2		1	0	1.02141
1ezg	euk	tenebrio_molitor	2	C2		1	1
1ezi	bac	neisseria_meningitidis	2	C2		0	0
1ezj	vir	sendai_virus	4	C4		1	1
1ezl	bac	pseudomonas_aeruginosa	4	D2		0	0
1ezr	euk	leishmania_major	4	D2		0	0
1ezw	arc	methanopyrus_kandleri	4	D2		1	0	1.04288
1f05	euk	homo_sapiens	2	C2		0	0
1f07	arc	methanothermobacter_thermautotrophicus	4	H4		0	0
1f08	vir	bovine_papillomavirus	2	C2		1	0
1f0k	bac	escherichia_coli	2	C2		1	0
1f0y	euk	homo_sapiens	2	C2		0	0
1f12	euk	homo_sapiens	2	C2		0	0
1f13	euk	homo_sapiens	2	C2		1	1
1f14	euk	homo_sapiens	2	C2		0	0
1f17	euk	homo_sapiens	2	C2		1	0
1f18	euk	saccharomyces_cerevisiae	2	C2		0	0
1f1a	euk	saccharomyces_cerevisiae	2	C2		0	0
1f1c	bac	arthrospira_maxima	2	C2		1	0
1f1d	euk	saccharomyces_cerevisiae	2	C2		0	0
1f1e	arc	methanopyrus_kandleri	2	C2		1	1
1f1h	bac	salmonella_typhimurium	12	D6	dimeric	0	0
1f1m	bac	borrelia_burgdorferi	2	C2		0	0
1f1r	bac	arthrobacter_globiformis	4	D2		0	0
1f1u	bac	arthrobacter_globiformis	4	D2		0	0
1f1v	bac	arthrobacter_globiformis	4	D2		0	0
1f1x	bac	brevibacterium_fuscum	4	D2		0	0
1f23	vir	n/a	3	C3		0	0
1f28	euk	pneumocystis_carinii	2	C2		0	0
1f2d	euk	williopsis_saturnus	2	C2		0	0
1f2e	bac	sphingomonas_paucimobilis	2	C2		0	0
1f2l	euk	homo_sapiens	4	C4		0	0
1f2v	bac	pseudomonas_denitrificans	2	C2		0	0
1f30	bac	escherichia_coli	12	T	dimeric	0	0
1f33	bac	escherichia_coli	12	C1		0	0
1f36	bac	escherichia_coli	2	C2		1	0
1f37	bac	aquifex_aeolicus	2	C2		1	0
1f38	arc	methanothermobacter_thermautotrophicus	4	D2		1	0	1.08158
1f39	vir	enterobacteria_phage	4	C4		0	0
1f3a	euk	mus_musculus	2	C2		0	0
1f3b	euk	mus_musculus	2	C2		1	0
1f3f	euk	dictyostelium_discoideum	6	D3	cyclic	0	0
1f3g	bac	escherichia_coli	3	C3		1	1
1f3h	euk	homo_sapiens	2	C2		1	0
1f3o	arc	methanocaldococcus_jannaschii	2	C2		0	0
1f3t	euk	trypanosoma_brucei	2	C2		0	0
1f3w	euk	oryctolagus_cuniculus	4	D2		0	0
1f3x	euk	oryctolagus_cuniculus	4	D2		0	0
1f3z	bac	escherichia_coli	2	C2		0	0
1f41	euk	homo_sapiens	4	D2		0	0
1f46	bac	escherichia_coli	2	C1		0	0
1f4a	bac	escherichia_coli	4	D2		1	0	1.19471
1f4b	bac	escherichia_coli	2	C2		0	0
1f4c	bac	escherichia_coli	2	C2		0	0
1f4d	bac	escherichia_coli	2	C2		0	0
1f4e	bac	escherichia_coli	2	C2		0	0
1f4f	bac	escherichia_coli	2	C2		0	0
1f4g	bac	escherichia_coli	2	C2		0	0
1f4h	bac	escherichia_coli	4	D2		0	0
1f4j	euk	homo_sapiens	4	D2		0	0
1f4l	bac	escherichia_coli	2	C1		0	0
1f4m	bac	escherichia_coli	2	C2		0	0
1f4n	bac	escherichia_coli	2	C2		0	0
1f4o	euk	homo_sapiens	2	C2		0	0
1f4q	euk	homo_sapiens	2	C2		0	0
1f52	bac	salmonella_typhimurium	12	D6	dimeric	1	1	1.13529
1f5f	euk	homo_sapiens	2	C2		0	0
1f5m	euk	saccharomyces_cerevisiae	2	C2		1	0
1f5o	euk	petromyzon_marinus	2	C2		0	0
1f5p	euk	petromyzon_marinus	2	C2		0	0
1f5v	bac	escherichia_coli	2	C2		1	0
1f5w	euk	homo_sapiens	2	C2		1	0
1f5z	bac	haemophilus_influenzae	4	D2		0	0
1f61	bac	mycobacterium_tuberculosis	4	D2		0	0
1f6b	euk	cricetulus_griseus	2	C2		1	0
1f6d	bac	escherichia_coli	2	C2		1	0
1f6k	bac	haemophilus_influenzae	4	D2		1	0	1.01703
1f6p	bac	haemophilus_influenzae	4	D2		0	0
1f6r	euk	bos_taurus	6	D3	cyclic	0	0
1f6t	euk	dictyostelium_discoideum	6	D3	cyclic	0	0
1f6y	bac	moorella_thermoacetica	2	C2		0	0
1f73	bac	haemophilus_influenzae	4	D2		0	0
1f74	bac	haemophilus_influenzae	4	D2		0	0
1f75	bac	micrococcus_luteus	2	C2		1	0
1f7a	vir	n/a	2	C2		0	0
1f7b	bac	haemophilus_influenzae	4	D2		0	0
1f7d	vir	feline_immunodeficiency	3	C3		0	0
1f7k	vir	feline_immunodeficiency	3	C3		0	0
1f7l	bac	bacillus_subtilis	3	C3		0	0
1f7n	vir	feline_immunodeficiency	3	C3		0	0
1f7o	vir	feline_immunodeficiency	3	C3		0	0
1f7p	vir	feline_immunodeficiency	3	C3		0	0
1f7q	vir	feline_immunodeficiency	3	C3		0	0
1f7r	vir	feline_immunodeficiency	3	C3		1	0
1f7t	bac	bacillus_subtilis	3	C3		1	0
1f86	euk	homo_sapiens	2	C2		0	0
1f88	euk	bos_taurus	2	C2		0	0
1f89	euk	saccharomyces_cerevisiae	2	C2		1	0
1f8b	vir	influenza_a	4	C4		0	0
1f8c	vir	influenza_a	4	C4		0	0
1f8d	vir	influenza_a	4	C4		0	0
1f8e	vir	influenza_a	4	C4		0	0
1f8f	bac	acinetobacter_calcoaceticus	4	D2		1	0	1.07159
1f8g	bac	rhodospirillum_rubrum	2	C2		1	1
1f8i	bac	mycobacterium_tuberculosis	4	D2		1	0	1.0326
1f8m	bac	mycobacterium_tuberculosis	4	D2		0	0
1f8r	euk	calloselasma_rhodostoma	2	C2		0	0
1f8s	euk	calloselasma_rhodostoma	2	C2		0	0
1f8w	bac	enterococcus_faecalis	4	D2		1	0	1.08273
1f8x	bac	lactobacillus_leichmannii	6	D3	dimeric	1	1	0.954814
1f8y	bac	lactobacillus_leichmannii	6	D3	dimeric	0	0
1f91	bac	escherichia_coli	2	C2		0	0
1f93	euk	rattus_norvegicus	2	C2		1	1
1f9a	arc	methanocaldococcus_jannaschii	6	D3		0	0
1f9c	bac	pseudomonas_putida	8	D4	dimeric	0	0
1f9f	vir	human_papillomavirus	2	C2		0	0
1f9j	euk	homo_sapiens	4	C4		1	1
1f9k	euk	psophocarpus_tetragonolobus	2	C2		0	0
1f9n	bac	bacillus_subtilis	6	D3	dimeric	1	0	1.13896
1f9q	euk	homo_sapiens	4	D2		0	0
1f9r	euk	homo_sapiens	4	D2		0	0
1f9s	euk	homo_sapiens	4	D2		0	0
1f9w	euk	saccharomyces_cerevisiae	2	C2		1	0
1f9z	bac	escherichia_coli	2	C2		0	0
1fa2	euk	ipomoea_batatas	4	D2		1	0	1.12101
1fa5	bac	escherichia_coli	2	C2		0	0
1fa6	bac	escherichia_coli	2	C2		0	0
1fa7	bac	escherichia_coli	2	C2		0	0
1fa8	bac	escherichia_coli	2	C2		1	0
1fa9	euk	homo_sapiens	2	C2		1	0
1faj	bac	escherichia_coli	6	D3	cyclic	0	0
1fat	euk	phaseolus_vulgaris	4	D2		0	0
1fav	vir	n/a	3	C3		0	0
1fay	euk	psophocarpus_tetragonolobus	2	C2		0	0
1fb1	euk	homo_sapiens	10	D5	dimeric	1	0	1.16811
1fb5	euk	ovis_aries	3	C3		0	0
1fb7	vir	n/a	2	C2		0	0
1fba	euk	drosophila_melanogaster	4	D2		0	0
1fbc	euk	sus_scrofa	4	D2		0	0
1fbd	euk	sus_scrofa	4	D2		0	0
1fbe	euk	sus_scrofa	4	D2		0	0
1fbf	euk	sus_scrofa	4	D2		0	0
1fbg	euk	sus_scrofa	4	D2		0	0
1fbh	euk	sus_scrofa	4	D2		0	0
1fbl	euk	sus_scrofa	2	C2		0	0
1fbm	euk	rattus_norvegicus	5	C5		1	1
1fbp	euk	sus_scrofa	4	D2		0	0
1fbq	euk	kluyveromyces_lactis	2	C1		0	0
1fbs	euk	kluyveromyces_lactis	2	C1		0	0
1fbt	euk	rattus_norvegicus	2	C2		0	0
1fbu	euk	kluyveromyces_lactis	2	C1		0	0
1fbx	bac	escherichia_coli	10	D5	dimeric	0	0
1fby	euk	homo_sapiens	2	C1		0	0
1fc0	euk	homo_sapiens	2	C2		0	0
1fc3	bac	geobacillus_stearothermophilus	3	H3		0	0
1fc4	bac	escherichia_coli	2	C2		1	0
1fc5	bac	escherichia_coli	2	C2		0	0
1fcb	euk	saccharomyces_cerevisiae	4	C4		0	0
1fcg	euk	homo_sapiens	2	C2		0	0
1fcj	bac	salmonella_typhimurium	2	C2		0	0
1fd3	n/a	n/a	2	C2		1	1
1fd4	n/a	n/a	2	C2		0	0
1fd7	bac	escherichia_coli	5	C5		0	0
1fd9	bac	legionella_pneumophila	2	C2		1	0
1fdj	euk	oryctolagus_cuniculus	4	D2		0	0
1fdk	euk	bos_taurus	2	C2		0	0
1fds	euk	homo_sapiens	2	C2		0	0
1fdt	euk	homo_sapiens	2	C2		0	0
1fdu	euk	homo_sapiens	2	C2		0	0
1fdv	euk	homo_sapiens	2	C2		0	0
1fdw	euk	homo_sapiens	2	C2		0	0
1fdy	bac	escherichia_coli	4	D2		0	0
1fdz	bac	escherichia_coli	4	D2		0	0
1fe0	euk	homo_sapiens	2	C2		0	0
1fe2	euk	ovis_aries	2	C2		0	0
1fe4	euk	homo_sapiens	2	C2		1	0
1fe6	arc	staphylothermus_marinus	4	C4		1	1
1fea	euk	crithidia_fasciculata	2	C2		0	0
1feb	euk	crithidia_fasciculata	2	C2		0	0
1fec	euk	crithidia_fasciculata	2	C2		0	0
1fee	euk	homo_sapiens	2	C2		0	0
1fej	vir	n/a	2	C2		0	0
1few	euk	homo_sapiens	2	C2		1	1
1fez	bac	bacillus_cereus	2	C2		0	0
1ff0	vir	n/a	2	C2		0	0
1ff4	euk	dendroaspis_angusticeps	2	C1		1	0
1ff5	euk	mus_musculus	2	C2		1	0
1ff9	euk	magnaporthe_grisea	2	C2		0	0
1fff	vir	n/a	2	C2		0	0
1ffi	vir	n/a	2	C2		0	0
1ffl	bac	escherichia_coli	2	C2		0	0
1fg3	bac	escherichia_coli	2	C2		1	0
1fg6	vir	n/a	2	C2		0	0
1fg7	bac	escherichia_coli	2	C2		0	0
[truncated: 26,787 more rows]

## Sheet: Heteromers
PDB ID	Kingdom	Species	Number of subunits	Number of unique subunits	Number of non-homologous subunits	Sequence identity (50%) non-redundant	Superfamily non-redundant
1a00	euk	homo_sapiens	4	2	1	0	0
1a01	euk	homo_sapiens	4	2	1	0	0
1a0o	bac	escherichia_coli	2	2	2	1	0
1a0r	euk	bos_taurus	3	3	3	0	0
1a0u	euk	homo_sapiens	4	2	1	0	0
1a0z	euk	homo_sapiens	4	2	1	0	0
1a1m	multi	multi	2	2	2	0	0
1a1n	multi	multi	2	2	2	0	0
1a1o	multi	multi	2	2	2	0	0
1a22	euk	homo_sapiens	2	2	2	0	0
1a2k	euk	multi	5	2	2	0	0
1a3n	euk	homo_sapiens	4	2	1	0	0
1a3o	euk	homo_sapiens	4	2	1	0	0
1a4f	euk	anser_indicus	4	2	1	0	0
1a4y	euk	homo_sapiens	4	2	2	1	1
1a50	bac	salmonella_typhimurium	4	2	2	0	0
1a5a	bac	salmonella_typhimurium	4	2	2	0	0
1a5b	bac	salmonella_typhimurium	4	2	2	0	0
1a5k	bac	klebsiella_aerogenes	9	3	3	0	0
1a5l	bac	klebsiella_aerogenes	9	3	3	0	0
1a5m	bac	klebsiella_aerogenes	9	3	3	0	0
1a5n	bac	klebsiella_aerogenes	9	3	3	0	0
1a5o	bac	klebsiella_aerogenes	9	3	3	0	0
1a5s	bac	salmonella_typhimurium	4	2	2	0	0
1a6a	euk	homo_sapiens	2	2	1	0	0
1a6d	arc	thermoplasma_acidophilum	16	2	1	1	1
1a6e	arc	thermoplasma_acidophilum	16	2	1	0	0
1a6z	euk	homo_sapiens	2	2	2	1	0
1a9b	euk	homo_sapiens	2	2	2	0	0
1a9e	euk	homo_sapiens	2	2	2	0	0
1a9w	euk	homo_sapiens	4	2	1	0	0
1a9x	bac	escherichia_coli	8	2	2	0	0
1aa1	euk	spinacia_oleracea	16	2	2	0	0
1abr	euk	abrus_precatorius	2	2	2	1	1
1acb	euk	multi	2	2	2	1	0
1acm	bac	escherichia_coli	12	2	2	0	0
1agb	multi	multi	2	2	2	0	0
1agc	multi	multi	2	2	2	0	0
1agd	multi	multi	2	2	2	0	0
1age	multi	multi	2	2	2	0	0
1agf	multi	multi	2	2	2	0	0
1agr	euk	rattus_norvegicus	2	2	2	1	0
1ahj	bac	rhodococcus_sp.	2	2	2	1	0
1aig	bac	rhodobacter_sphaeroides	3	3	2	0	0
1aij	bac	rhodobacter_sphaeroides	3	3	2	0	0
1aip	bac	thermus_thermophilus	4	2	2	1	1
1aj9	euk	homo_sapiens	4	2	1	0	0
1ak4	multi	multi	2	2	2	0	0
1akj	multi	multi	4	3	3	1	1
1all	bac	arthrospira_platensis	2	2	1	0	0
1am4	euk	homo_sapiens	2	2	2	0	0
1an1	euk	multi	2	2	2	1	0
1ao7	multi	multi	4	4	3	1	0
1aok	euk	vipera_ammodytes	2	2	1	1	1
1aon	bac	escherichia_coli	21	2	2	1	1
1aqd	euk	homo_sapiens	2	2	1	0	0
1aqk	euk	homo_sapiens	2	2	1	1	0
1aro	vir	enterobacteria_phage	2	2	2	1	1
1at1	bac	escherichia_coli	12	2	2	0	0
1atn	euk	multi	2	2	2	0	0
1aui	euk	homo_sapiens	2	2	2	1	1
1aus	euk	spinacia_oleracea	16	2	2	0	0
1ava	euk	hordeum_vulgare	2	2	2	1	1
1avw	euk	multi	2	2	2	0	0
1avx	euk	multi	2	2	2	1	1
1avz	multi	multi	3	2	2	0	0
1axi	euk	homo_sapiens	4	2	2	0	0
1ay7	bac	multi	2	2	2	1	0
1azs	euk	multi	6	3	2	1	1
1azz	multi	multi	4	2	2	1	0
1b0g	euk	homo_sapiens	2	2	2	0	0
1b0r	euk	homo_sapiens	2	2	2	0	0
1b27	bac	bacillus_amyloliquefaciens	2	2	2	0	0
1b2s	bac	bacillus_amyloliquefaciens	2	2	2	1	1
1b2u	bac	bacillus_amyloliquefaciens	2	2	2	0	0
1b33	bac	mastigocladus_laminosus	7	3	2	1	1
1b34	euk	homo_sapiens	2	2	1	1	1
1b3s	bac	bacillus_amyloliquefaciens	2	2	2	0	0
1b41	euk	multi	2	2	2	0	0
1b4u	bac	sphingomonas_paucimobilis	4	2	2	1	1
1b6c	euk	homo_sapiens	2	2	2	1	1
1b70	bac	thermus_thermophilus	4	2	2	0	0
1b7t	euk	argopecten_irradians	3	3	2	0	0
1b7y	bac	thermus_thermophilus	4	2	2	0	0
1b86	euk	homo_sapiens	4	2	1	0	0
1b8d	euk	griffithsia_monilis	12	2	1	1	0
1b8m	euk	homo_sapiens	2	2	1	0	0
1b9x	euk	multi	3	3	3	0	0
1b9y	euk	multi	3	3	3	0	0
1bab	euk	homo_sapiens	4	2	1	0	0
1bbb	euk	homo_sapiens	4	2	1	0	0
1bcc	euk	gallus_gallus	18	9	8	1	1
1bcp	bac	bordetella_pertussis	6	5	3	0	0
1bcs	euk	triticum_aestivum	4	2	1	1	0
1bd2	multi	multi	4	4	3	0	0
1beu	bac	salmonella_typhimurium	4	2	2	0	0
1bgs	bac	bacillus_amyloliquefaciens	2	2	2	0	0
1bh8	euk	homo_sapiens	2	2	1	1	0
1bh9	euk	homo_sapiens	2	2	1	0	0
1bi7	euk	homo_sapiens	4	2	2	1	1
1bi8	euk	homo_sapiens	4	2	2	0	0
1bii	euk	mus_musculus	2	2	2	0	0
1bij	euk	homo_sapiens	4	2	1	0	0
1bj3	euk	trimeresurus_flavoviridis	2	2	1	0	0
1bkd	euk	homo_sapiens	8	2	2	0	0
1bks	bac	salmonella_typhimurium	4	2	2	0	0
1blx	euk	multi	2	2	2	1	1
1bmf	euk	bos_taurus	7	3	2	0	0
1bml	multi	multi	4	2	2	0	0
1bnd	euk	homo_sapiens	4	2	1	0	0
1bou	bac	sphingomonas_paucimobilis	4	2	2	0	0
1bp3	euk	homo_sapiens	2	2	2	1	0
1bqh	euk	mus_musculus	4	3	3	1	0
1bqq	euk	multi	2	2	2	1	1
1br1	euk	gallus_gallus	2	2	2	1	0
1br4	euk	gallus_gallus	2	2	2	0	0
1brb	euk	rattus_norvegicus	2	2	2	0	0
1brc	euk	rattus_norvegicus	2	2	2	0	0
1brl	bac	vibrio_harveyi	2	2	1	0	0
1brs	bac	bacillus_amyloliquefaciens	2	2	2	0	0
1buh	euk	homo_sapiens	2	2	2	1	1
1bui	multi	multi	3	2	2	1	1
1bun	euk	bungarus_multicinctus	2	2	2	1	1
1buv	euk	multi	2	2	2	0	0
1buw	euk	homo_sapiens	4	2	1	0	0
1bvn	multi	multi	2	2	2	1	1
1bwv	euk	galdieria_partita	16	2	2	0	0
1bx2	euk	homo_sapiens	4	2	1	0	0
1bxi	bac	escherichia_coli	2	2	2	0	0
1bxn	bac	cupriavidus_necator	16	2	2	0	0
1bxr	bac	escherichia_coli	8	2	2	1	1
1bz0	euk	homo_sapiens	4	2	1	0	0
1bz1	euk	homo_sapiens	4	2	1	0	0
1bz9	euk	mus_musculus	2	2	2	0	0
1bzx	euk	multi	2	2	2	0	0
1bzz	euk	homo_sapiens	4	2	1	0	0
1c0f	euk	multi	2	2	2	0	0
1c0g	euk	multi	2	2	2	0	0
1c16	euk	multi	2	2	2	0	0
1c1y	euk	homo_sapiens	2	2	2	1	0
1c29	bac	salmonella_typhimurium	4	2	2	0	0
1c30	bac	escherichia_coli	8	2	2	0	0
1c3a	euk	trimeresurus_flavoviridis	8	2	1	0	0
1c3o	bac	escherichia_coli	8	2	2	0	0
1c40	euk	anser_indicus	2	2	1	0	0
1c4z	euk	homo_sapiens	4	2	2	1	1
1c6v	vir	simian_immunodeficiency	5	2	2	0	0
1c7b	euk	homo_sapiens	4	2	1	0	0
1c8v	bac	salmonella_typhimurium	4	2	2	0	0
1c9d	bac	salmonella_typhimurium	4	2	2	0	0
1c9p	euk	multi	2	2	2	0	0
1c9t	euk	multi	2	2	2	1	1
1cb7	bac	clostridium_cochlearium	4	2	2	0	0
1cc1	bac	desulfomicrobium_baculatum	2	2	2	1	1
1ccw	bac	clostridium_cochlearium	4	2	2	0	0
1cd1	euk	mus_musculus	2	2	2	0	0
1cd9	euk	multi	4	2	2	0	0
1ce6	multi	multi	2	2	2	0	0
1ce8	bac	escherichia_coli	8	2	2	0	0
1cg5	euk	dasyatis_akajei	4	2	1	1	0
1cg8	euk	dasyatis_akajei	4	2	1	0	0
1cgi	euk	multi	2	2	2	1	0
1cgj	euk	multi	2	2	2	0	0
1cgs	euk	mus_musculus	2	2	1	0	0
1ci6	euk	multi	2	2	1	1	1
1cjk	euk	multi	3	3	2	0	0
1cjt	euk	multi	3	3	2	0	0
1cju	euk	multi	3	3	2	0	0
1cjv	euk	multi	3	3	2	0	0
1cls	euk	homo_sapiens	4	2	1	0	0
1cmx	euk	multi	3	2	2	0	0
1cmy	euk	homo_sapiens	4	2	1	0	0
1cn4	euk	homo_sapiens	3	2	2	0	0
1co7	euk	multi	2	2	2	0	0
1coh	euk	homo_sapiens	4	2	1	0	0
1cow	euk	bos_taurus	7	3	2	0	0
1cpc	bac	fremyella_diplosiphon	2	2	1	0	0
1cqi	bac	escherichia_coli	4	2	2	0	0
1cqj	bac	escherichia_coli	4	2	2	0	0
1cs0	bac	escherichia_coli	8	2	2	0	0
1cs4	euk	multi	3	3	2	0	0
1cse	multi	multi	2	2	2	0	0
1cso	multi	multi	2	2	2	0	0
1ct0	multi	multi	2	2	2	0	0
1ct2	multi	multi	2	2	2	0	0
1ct4	multi	multi	2	2	2	0	0
1cul	euk	multi	3	3	2	0	0
1cvs	euk	homo_sapiens	4	2	2	0	0
1cvw	euk	homo_sapiens	2	2	2	1	1
1cw2	bac	salmonella_typhimurium	4	2	2	0	0
1cx9	bac	salmonella_typhimurium	4	2	2	0	0
1cxz	euk	homo_sapiens	2	2	2	1	1
1d09	bac	escherichia_coli	12	2	2	0	0
1d0g	euk	homo_sapiens	6	2	2	0	0
1d2z	euk	drosophila_melanogaster	2	2	1	1	0
1d3b	euk	homo_sapiens	2	2	1	1	0
1d4v	euk	homo_sapiens	6	2	2	1	1
1d4x	euk	multi	2	2	2	0	0
1d5m	multi	multi	3	3	2	0	0
1d5x	multi	multi	3	3	2	0	0
1d5z	multi	multi	3	3	2	0	0
1d6e	multi	multi	3	3	2	0	0
1d6r	euk	multi	4	2	2	1	1
1d8d	euk	rattus_norvegicus	2	2	2	0	0
1d8e	euk	rattus_norvegicus	2	2	2	0	0
1d9k	euk	mus_musculus	2	2	1	0	0
1dce	euk	rattus_norvegicus	2	2	2	1	1
1ddh	multi	multi	2	2	2	0	0
1de4	euk	homo_sapiens	6	3	3	1	1
1dej	euk	multi	2	2	2	0	0
1dev	euk	homo_sapiens	2	2	2	1	1
1df0	euk	rattus_norvegicus	2	2	2	0	0
1dfj	euk	multi	2	2	2	0	0
1dhk	euk	multi	4	2	2	1	1
1dii	bac	pseudomonas_putida	4	2	2	0	0
1dio	bac	klebsiella_oxytoca	6	3	3	0	0
1diq	bac	pseudomonas_putida	4	2	2	0	0
1dj7	bac	synechocystis_sp.	2	2	2	0	0
1djs	euk	homo_sapiens	4	2	2	0	0
1dke	euk	homo_sapiens	4	2	1	0	0
1dkf	euk	multi	2	2	1	0	0
1dkg	bac	escherichia_coli	3	2	2	1	1
1dlh	multi	homo_sapiens	4	2	1	0	0
1dm0	bac	shigella_dysenteriae	6	2	2	0	0
1doa	euk	multi	2	2	2	1	0
1ds2	multi	multi	2	2	2	0	0
1ds6	euk	homo_sapiens	2	2	2	0	0
1ds8	bac	rhodobacter_sphaeroides	3	3	2	0	0
1dtd	euk	multi	2	2	2	1	1
1dtw	euk	homo_sapiens	4	2	2	0	0
1du3	euk	homo_sapiens	6	2	2	0	0
1duy	euk	homo_sapiens	2	2	2	0	0
1duz	euk	homo_sapiens	2	2	2	0	0
1dv3	bac	rhodobacter_sphaeroides	3	3	2	0	0
1dv6	bac	rhodobacter_sphaeroides	3	3	2	0	0
1dxr	bac	rhodopseudomonas_viridis	4	4	3	0	0
1dxt	euk	homo_sapiens	4	2	1	0	0
1dxu	euk	homo_sapiens	4	2	1	0	0
1dxv	euk	homo_sapiens	4	2	1	0	0
1e0o	euk	homo_sapiens	4	2	2	0	0
1e14	bac	rhodobacter_sphaeroides	3	3	2	0	0
1e1c	bac	propionibacterium_freudenreichii	2	2	1	0	0
1e1q	euk	bos_taurus	7	3	2	0	0
1e1r	euk	bos_taurus	7	3	2	0	0
1e27	multi	homo_sapiens	2	2	2	0	0
1e28	multi	homo_sapiens	2	2	2	0	0
1e3d	bac	desulfovibrio_desulfuricans	2	2	2	0	0
1e44	bac	escherichia_coli	2	2	2	0	0
1e50	euk	homo_sapiens	2	2	2	1	1
1e6d	bac	rhodobacter_sphaeroides	3	3	2	0	0
1e6v	arc	methanopyrus_kandleri	6	3	2	0	0
1e6y	arc	methanosarcina_barkeri	6	3	2	0	0
1e79	euk	bos_taurus	9	5	4	0	0
1e7p	bac	wolinella_succinogenes	6	3	3	0	0
1e96	euk	homo_sapiens	2	2	2	1	1
1e9h	euk	homo_sapiens	2	2	2	0	0
1e9y	bac	helicobacter_pylori	24	2	2	0	0
1e9z	bac	helicobacter_pylori	24	2	2	0	0
1eai	euk	multi	4	2	2	1	1
1eaw	euk	multi	2	2	2	1	0
1eay	bac	escherichia_coli	2	2	2	0	0
1ebd	bac	geobacillus_stearothermophilus	3	2	2	0	0
1ed3	euk	rattus_norvegicus	2	2	2	0	0
1eer	euk	homo_sapiens	3	2	2	1	0
1eex	bac	klebsiella_oxytoca	6	3	3	0	0
1eey	euk	homo_sapiens	2	2	2	0	0
1eez	euk	homo_sapiens	2	2	2	0	0
1ef2	bac	klebsiella_aerogenes	9	3	3	0	0
1efn	multi	multi	4	2	2	0	0
1efp	bac	paracoccus_denitrificans	2	2	2	0	0
1efr	euk	multi	7	3	2	0	0
1efu	bac	escherichia_coli	4	2	2	0	0
1efv	euk	homo_sapiens	2	2	2	0	0
1efx	euk	homo_sapiens	4	3	3	1	0
1eg9	bac	pseudomonas_putida	6	2	2	0	0
1egm	bac	klebsiella_oxytoca	6	3	3	0	0
1egv	bac	klebsiella_oxytoca	6	3	3	0	0
1ehk	bac	thermus_thermophilus	2	2	2	0	0
1ej7	euk	nicotiana_tabacum	16	2	2	0	0
1eja	euk	multi	2	2	2	0	0
1ejm	euk	bos_taurus	2	2	2	1	0
1ejr	bac	klebsiella_aerogenes	9	3	3	0	0
1ejs	bac	klebsiella_aerogenes	9	3	3	0	0
1ejt	bac	klebsiella_aerogenes	9	3	3	0	0
1eju	bac	klebsiella_aerogenes	9	3	3	0	0
1ejv	bac	klebsiella_aerogenes	9	3	3	0	0
1ejw	bac	klebsiella_aerogenes	9	3	3	0	0
1ejx	bac	klebsiella_aerogenes	9	3	3	0	0
1em8	bac	escherichia_coli	2	2	2	1	1
1emv	bac	escherichia_coli	2	2	2	0	0
1eo2	bac	acinetobacter_sp.	24	2	1	0	0
1eo9	bac	acinetobacter_sp.	24	2	1	0	0
1eoa	bac	acinetobacter_sp.	24	2	1	0	0
1eob	bac	acinetobacter_sp.	24	2	1	0	0
1eoc	bac	acinetobacter_sp.	24	2	1	0	0
1ep1	bac	lactococcus_lactis	4	2	2	0	0
1ep2	bac	lactococcus_lactis	4	2	2	0	0
1ep3	bac	lactococcus_lactis	4	2	2	1	1
1eqy	euk	multi	2	2	2	0	0
1es0	euk	multi	2	2	1	0	0
1es7	euk	homo_sapiens	4	2	2	0	0
1esv	euk	multi	2	2	2	0	0
1eth	euk	sus_scrofa	3	2	2	0	0
1euc	euk	sus_scrofa	2	2	2	1	1
1eud	euk	sus_scrofa	2	2	2	0	0
1eui	multi	multi	4	2	2	0	0
1euv	euk	saccharomyces_cerevisiae	2	2	2	1	0
1ev2	euk	homo_sapiens	8	2	2	0	0
1evt	euk	homo_sapiens	4	2	2	0	0
1ewy	bac	nostoc_sp.	2	2	2	1	1
1exb	euk	rattus_norvegicus	8	2	2	1	1
1exu	euk	homo_sapiens	2	2	2	0	0
1eyx	euk	gracilaria_chilensis	4	2	1	0	0
1ezs	multi	multi	4	2	2	0	0
1ezu	multi	multi	4	2	2	1	1
1ezz	bac	escherichia_coli	12	2	2	0	0
1f02	bac	escherichia_coli	3	2	2	0	0
1f1b	bac	escherichia_coli	12	2	2	0	0
1f34	euk	multi	2	2	2	1	1
1f3j	euk	multi	4	2	1	0	0
1f3u	euk	homo_sapiens	2	2	1	1	1
1f3v	euk	homo_sapiens	2	2	2	1	1
1f45	euk	homo_sapiens	2	2	2	1	0
1f51	bac	bacillus_subtilis	4	2	2	1	1
1f5q	multi	multi	2	2	2	1	0
1f5r	euk	multi	2	2	2	0	0
1f60	euk	saccharomyces_cerevisiae	2	2	2	0	0
1f6f	euk	multi	3	2	2	1	1
1f6m	bac	escherichia_coli	4	2	2	1	1
1f6n	bac	rhodobacter_sphaeroides	3	3	2	0	0
1f7z	euk	multi	2	2	2	0	0
1f80	bac	bacillus_subtilis	6	2	2	1	0
1f8u	euk	multi	2	2	2	0	0
1f99	euk	polysiphonia_urceolata	12	2	1	0	0
1f9e	euk	homo_sapiens	4	2	1	0	0
1fap	euk	homo_sapiens	2	2	2	1	1
1faw	euk	anser_anser	4	2	1	0	0
1fbv	euk	homo_sapiens	2	2	2	1	0
1fc2	multi	multi	2	2	2	0	0
1fcd	bac	allochromatium_vinosum	2	2	2	1	1
1fdh	euk	homo_sapiens	4	2	1	0	0
1ffg	bac	escherichia_coli	2	2	2	0	0
1ffn	euk	mus_musculus	2	2	2	0	0
1ffo	euk	mus_musculus	2	2	2	0	0
1ffp	euk	mus_musculus	2	2	2	0	0
1ffs	bac	escherichia_coli	2	2	2	0	0
1ffu	bac	hydrogenophaga_pseudoflava	6	3	3	0	0
1ffv	bac	hydrogenophaga_pseudoflava	6	3	3	0	0
1ffw	bac	escherichia_coli	2	2	2	0	0
1fg2	euk	mus_musculus	2	2	2	0	0
1fg9	euk	homo_sapiens	5	2	2	0	0
1fhj	euk	chrysocyon_brachyurus	4	2	1	0	0
1fin	euk	homo_sapiens	2	2	2	0	0
1fl7	euk	homo_sapiens	2	2	1	1	1
1flc	vir	influenza_c	6	2	2	1	1
1fle	euk	multi	2	2	2	1	1
1flr	euk	mus_musculus	2	2	1	0	0
1flt	euk	homo_sapiens	4	2	2	0	0
1fm0	bac	escherichia_coli	2	2	2	0	0
1fm6	euk	homo_sapiens	2	2	1	1	1
1fm9	euk	homo_sapiens	2	2	1	0	0
1fma	bac	escherichia_coli	2	2	2	1	1
1fn3	euk	homo_sapiens	4	2	1	0	0
1fne	euk	mus_musculus	2	2	1	0	0
1fng	euk	mus_musculus	2	2	1	0	0
1fnp	bac	rhodobacter_sphaeroides	3	3	2	0	0
1fnq	bac	rhodobacter_sphaeroides	3	3	2	0	0
1fnt	euk	multi	42	15	2	0	0
1fo0	euk	mus_musculus	4	4	3	0	0
1foe	euk	multi	2	2	2	1	0
1fp4	bac	azotobacter_vinelandii	4	2	1	0	0
1fpp	euk	rattus_norvegicus	2	2	2	0	0
1fq1	euk	homo_sapiens	2	2	2	1	1
1fq9	euk	homo_sapiens	4	2	2	0	0
1fqj	euk	multi	2	2	2	0	0
1fqk	euk	multi	2	2	2	1	0
1fqv	euk	homo_sapiens	2	2	2	1	1
1fr2	bac	escherichia_coli	2	2	2	0	0
1frf	bac	desulfovibrio_fructosovorans	2	2	2	0	0
1frt	euk	rattus_norvegicus	3	3	2	1	1
1frv	bac	desulfovibrio_gigas	2	2	2	0	0
1fs0	bac	escherichia_coli	2	2	2	1	1
1fs1	euk	homo_sapiens	4	2	2	0	0
1fs2	euk	homo_sapiens	4	2	2	0	0
1fss	euk	multi	2	2	2	0	0
1fsx	euk	bos_taurus	4	2	1	0	0
1ft1	euk	rattus_norvegicus	2	2	2	1	0
1ft2	euk	rattus_norvegicus	2	2	2	0	0
1fuy	bac	salmonella_typhimurium	4	2	2	0	0
1fv1	euk	homo_sapiens	2	2	1	0	0
1fvu	euk	bothrops_jararaca	4	2	1	0	0
1fvv	euk	homo_sapiens	2	2	2	0	0
1fwa	bac	klebsiella_aerogenes	9	3	3	0	0
1fwb	bac	klebsiella_aerogenes	9	3	3	0	0
1fwc	bac	klebsiella_aerogenes	9	3	3	0	0
1fwd	bac	klebsiella_aerogenes	9	3	3	0	0
1fwe	bac	klebsiella_aerogenes	9	3	3	0	0
1fwf	bac	klebsiella_aerogenes	9	3	3	0	0
1fwg	bac	klebsiella_aerogenes	9	3	3	0	0
1fwh	bac	klebsiella_aerogenes	9	3	3	0	0
1fwi	bac	klebsiella_aerogenes	9	3	3	0	0
1fwj	bac	klebsiella_aerogenes	9	3	3	0	0
1fx0	euk	spinacia_oleracea	6	2	1	0	0
1fxk	arc	methanothermobacter_thermautotrophicus	6	2	1	1	0
1fxw	euk	bos_taurus	2	2	1	0	0
1fy8	euk	multi	2	2	2	0	0
1fyh	euk	homo_sapiens	2	2	2	1	1
1fyt	multi	multi	4	4	2	0	0
1fyz	bac	methylococcus_capsulatus	6	3	2	0	0
1fz0	bac	methylococcus_capsulatus	6	3	2	0	0
1fz1	bac	methylococcus_capsulatus	6	3	2	0	0
1fz2	bac	methylococcus_capsulatus	6	3	2	0	0
1fz3	bac	methylococcus_capsulatus	6	3	2	0	0
1fz4	bac	methylococcus_capsulatus	6	3	2	0	0
1fz5	bac	methylococcus_capsulatus	6	3	2	0	0
1fz6	bac	methylococcus_capsulatus	6	3	2	0	0
1fz7	bac	methylococcus_capsulatus	6	3	2	0	0
1fz8	bac	methylococcus_capsulatus	6	3	2	0	0
1fz9	bac	methylococcus_capsulatus	6	3	2	1	1
1fza	euk	homo_sapiens	6	3	2	0	0
1fzb	euk	homo_sapiens	6	3	2	0	0
1fzc	euk	homo_sapiens	6	3	2	0	0
1fze	euk	homo_sapiens	6	3	2	0	0
1fzf	euk	homo_sapiens	6	3	2	0	0
1fzg	euk	homo_sapiens	6	3	2	0	0
1fzh	bac	methylococcus_capsulatus	6	3	2	0	0
1fzi	bac	methylococcus_capsulatus	6	3	2	0	0
1fzj	multi	mus_musculus	2	2	2	0	0
1fzk	multi	mus_musculus	2	2	2	0	0
1fzm	multi	mus_musculus	2	2	2	0	0
1fzo	multi	mus_musculus	2	2	2	0	0
1g08	euk	bos_taurus	4	2	1	0	0
1g09	euk	bos_taurus	4	2	1	0	0
1g0a	euk	bos_taurus	4	2	1	0	0
1g0b	euk	equus_caballus	4	2	1	0	0
1g0u	euk	saccharomyces_cerevisiae	28	14	1	0	0
1g20	bac	azotobacter_vinelandii	8	3	2	1	1
1g21	bac	azotobacter_vinelandii	8	3	2	0	0
1g3i	bac	haemophilus_influenzae	24	2	2	0	0
1g3j	euk	multi	2	2	2	1	1
1g3n	multi	multi	3	3	3	1	1
1g4a	bac	escherichia_coli	18	2	2	1	1
1g4u	multi	multi	2	2	2	1	1
1g4y	euk	rattus_norvegicus	4	2	2	1	1
1g65	euk	multi	28	14	1	0	0
1g6r	euk	mus_musculus	4	4	3	0	0
1g72	bac	methylophilus_methylotrophus	4	2	2	0	0
1g73	euk	homo_sapiens	2	2	2	1	1
1g7c	euk	saccharomyces_cerevisiae	2	2	2	1	1
1g7p	euk	mus_musculus	2	2	2	0	0
1g7q	euk	mus_musculus	2	2	2	0	0
1g8j	bac	alcaligenes_faecalis	2	2	2	0	0
1g8k	bac	alcaligenes_faecalis	2	2	2	1	1
1g9v	euk	homo_sapiens	4	2	1	0	0
1gaq	euk	zea_mays	2	2	2	0	0
1gbu	euk	homo_sapiens	4	2	1	0	0
1gbv	euk	homo_sapiens	4	2	1	0	0
1gcq	euk	multi	3	2	1	0	0
1gct	euk	bos_taurus	4	2	1	0	0
1gcv	euk	mustelus_griseus	4	2	1	1	0
1gcw	euk	mustelus_griseus	4	2	1	0	0
1gg2	euk	multi	3	3	3	0	0
1ggp	euk	trichosanthes_kirilowii	2	2	2	0	0
1gh0	bac	arthrospira_platensis	12	2	1	0	0
1gh6	multi	multi	2	2	2	1	1
1gha	euk	bos_taurus	4	2	1	0	0
1ghb	euk	bos_taurus	4	2	1	1	1
1ghq	euk	homo_sapiens	3	2	2	0	0
1gk8	euk	chlamydomonas_reinhardtii	16	2	2	0	0
1gka	euk	homarus_gammarus	2	2	1	1	0
1gl2	euk	multi	4	4	1	1	0
1gl4	euk	mus_musculus	2	2	2	1	1
1gla	bac	escherichia_coli	8	2	2	0	0
1glb	bac	escherichia_coli	8	2	2	1	1
1glc	bac	escherichia_coli	8	2	2	0	0
1gld	bac	escherichia_coli	8	2	2	0	0
1gle	bac	escherichia_coli	8	2	2	0	0
1gli	euk	homo_sapiens	4	2	1	0	0
1gmc	euk	bos_taurus	4	2	1	0	0
1go3	arc	methanococcus_jannaschii	2	2	2	1	0
1go4	euk	homo_sapiens	8	2	2	0	0
1got	euk	bos_taurus	3	3	3	1	0
1gp2	euk	multi	3	3	3	1	1
1gpw	bac	thermotoga_maritima	2	2	2	1	0
1grn	euk	homo_sapiens	2	2	2	1	0
1gua	euk	homo_sapiens	2	2	2	0	0
1gvn	bac	streptococcus_pyogenes	4	2	2	1	1
1gxd	euk	homo_sapiens	2	2	2	1	1
1gy3	euk	homo_sapiens	2	2	2	0	0
1gzh	euk	homo_sapiens	2	2	2	1	1
1gzp	euk	homo_sapiens	2	2	2	0	0
1gzq	euk	homo_sapiens	2	2	2	0	0
1gzs	multi	multi	2	2	2	1	1
1gzx	euk	homo_sapiens	4	2	1	0	0
1h0h	bac	desulfovibrio_gigas	2	2	2	1	1
1h15	multi	homo_sapiens	2	2	1	0	0
1h1l	bac	klebsiella_pneumoniae	4	2	1	0	0
1h1p	euk	homo_sapiens	2	2	2	0	0
1h1q	euk	homo_sapiens	2	2	2	0	0
1h1r	euk	homo_sapiens	2	2	2	0	0
1h1s	euk	homo_sapiens	2	2	2	0	0
1h1v	euk	multi	2	2	2	1	1
1h24	euk	homo_sapiens	2	2	2	0	0
1h25	euk	homo_sapiens	2	2	2	0	0
1h26	euk	homo_sapiens	2	2	2	0	0
1h27	euk	homo_sapiens	2	2	2	0	0
1h28	euk	homo_sapiens	2	2	2	0	0
1h2a	bac	desulfovibrio_vulgaris	2	2	2	0	0
1h2r	bac	desulfovibrio_vulgaris	2	2	2	0	0
1h2s	arc	natronomonas_pharaonis	4	2	2	1	1
1h2t	euk	homo_sapiens	2	2	2	0	0
1h2u	euk	homo_sapiens	2	2	2	0	0
1h2v	euk	homo_sapiens	2	2	2	0	0
1h31	bac	rhodovulum_sulfidophilum	2	2	2	1	1
1h32	bac	rhodovulum_sulfidophilum	2	2	2	0	0
1h33	bac	rhodovulum_sulfidophilum	2	2	2	0	0
1h3o	euk	homo_sapiens	2	2	1	1	0
1h4i	bac	methylobacterium_extorquens	4	2	2	0	0
1h4j	bac	methylobacterium_extorquens	4	2	2	0	0
1h4l	euk	homo_sapiens	2	2	2	0	0
1h59	euk	homo_sapiens	6	2	2	0	0
1h6k	euk	homo_sapiens	2	2	2	0	0
1h8e	euk	bos_taurus	8	4	3	0	0
1h8h	euk	bos_taurus	7	3	2	0	0
1ha7	bac	spirulina_platensis	12	2	1	0	0
1hab	euk	homo_sapiens	4	2	1	0	0
1hac	euk	homo_sapiens	4	2	1	0	0
1hba	euk	homo_sapiens	4	2	1	0	0
1hbb	euk	homo_sapiens	4	2	1	0	0
1hbh	euk	trematomus_bernacchii	4	2	1	0	0
1hbm	arc	methanothermobacter_thermautotrophicus	6	3	2	0	0
1hbn	arc	methanothermobacter_thermautotrophicus	6	3	2	0	0
1hbo	arc	methanothermobacter_thermautotrophicus	6	3	2	0	0
1hbr	euk	gallus_gallus	4	2	1	0	0
1hbs	euk	homo_sapiens	4	2	1	0	0
1hbu	arc	methanothermobacter_marburgensis	6	3	2	0	0
1hcf	euk	homo_sapiens	4	2	2	0	0
1hcn	euk	homo_sapiens	2	2	1	0	0
1hco	euk	homo_sapiens	4	2	1	0	0
1hda	euk	bos_taurus	4	2	1	0	0
1hdb	euk	homo_sapiens	4	2	1	0	0
1hdm	euk	homo_sapiens	2	2	1	0	0
1hds	euk	odocoileus_virginianus	4	2	1	0	0
1he1	multi	multi	2	2	2	1	1
1he8	euk	homo_sapiens	2	2	2	1	1
1hfe	bac	desulfovibrio_vulgaris	2	2	2	1	1
1hga	euk	homo_sapiens	4	2	1	0	0
1hgb	euk	homo_sapiens	4	2	1	0	0
1hgc	euk	homo_sapiens	4	2	1	0	0
1hh4	euk	homo_sapiens	2	2	2	0	0
1hhg	multi	multi	2	2	2	0	0
1hhh	multi	multi	2	2	2	0	0
1hhi	multi	multi	2	2	2	0	0
1hhj	multi	multi	2	2	2	0	0
1hhk	multi	multi	2	2	2	0	0
1hho	euk	homo_sapiens	4	2	1	0	0
1hl6	euk	drosophila_melanogaster	2	2	2	1	1
1hlu	euk	bos_taurus	2	2	2	0	0
1hoc	multi	multi	2	2	2	0	0
1hq3	euk	gallus_gallus	8	4	1	0	0
1hqm	bac	thermus_aquaticus	5	4	4	0	0
1hqr	multi	multi	3	3	2	1	0
1hr6	euk	saccharomyces_cerevisiae	2	2	1	1	1
1hr7	euk	saccharomyces_cerevisiae	2	2	1	0	0
1hr8	euk	saccharomyces_cerevisiae	2	2	1	0	0
1hr9	euk	saccharomyces_cerevisiae	2	2	1	0	0
1hrp	euk	homo_sapiens	2	2	1	1	0
1hsa	euk	homo_sapiens	2	2	2	0	0
1hsb	euk	homo_sapiens	2	2	2	0	0
1hv4	euk	anser_indicus	4	2	1	0	0
1hwg	euk	homo_sapiens	3	2	2	0	0
1hwh	euk	homo_sapiens	4	2	2	0	0
1hx1	euk	multi	2	2	2	1	1
1hxm	euk	homo_sapiens	2	2	1	1	0
1hxy	multi	multi	3	3	2	1	0
1hyr	euk	homo_sapiens	3	2	2	1	1
1hzz	bac	rhodospirillum_rubrum	3	2	2	0	0
1i1a	euk	rattus_norvegicus	2	2	2	1	0
1i1f	euk	homo_sapiens	2	2	2	0	0
1i1q	bac	salmonella_typhimurium	4	2	2	0	0
1i1r	multi	multi	4	2	2	1	1
1i1y	euk	homo_sapiens	2	2	2	0	0
1i2m	euk	homo_sapiens	2	2	2	1	1
1i3q	euk	saccharomyces_cerevisiae	10	10	10	0	0
1i3r	euk	mus_musculus	8	2	1	0	0
1i4d	euk	homo_sapiens	3	2	2	1	1
1i4f	euk	homo_sapiens	2	2	2	0	0
1i4l	euk	homo_sapiens	3	2	2	0	0
1i4t	euk	homo_sapiens	3	2	2	0	0
1i50	euk	saccharomyces_cerevisiae	10	10	10	0	0
1i5o	bac	escherichia_coli	12	2	2	0	0
1i6v	bac	thermus_aquaticus	5	4	4	0	0
1i7q	bac	serratia_marcescens	4	2	2	1	1
1i7r	euk	homo_sapiens	2	2	2	0	0
1i7s	bac	serratia_marcescens	4	2	2	0	0
1i7t	euk	homo_sapiens	2	2	2	0	0
1i7u	euk	homo_sapiens	2	2	2	0	0
1i7w	euk	mus_musculus	4	2	2	0	0
1i7y	bac	thermosynechococcus_vulcanus	12	2	1	0	0
1i85	euk	homo_sapiens	4	2	1	1	1
1i8l	euk	homo_sapiens	2	2	2	1	0
1i9c	bac	clostridium_cochlearium	4	2	2	1	1
1i9i	euk	mus_musculus	2	2	1	0	0
1i9j	euk	mus_musculus	2	2	1	0	0
1iak	euk	mus_musculus	2	2	1	0	0
1iar	euk	homo_sapiens	2	2	2	1	0
1ib1	euk	multi	4	2	2	1	1
1ibc	euk	homo_sapiens	4	2	1	0	0
1ibe	euk	equus_caballus	4	2	1	0	0
1ibr	euk	homo_sapiens	2	2	2	1	0
1ie7	bac	sporosarcina_pasteurii	3	3	3	0	0
1ieb	euk	mus_musculus	2	2	1	0	0
1igm	euk	homo_sapiens	2	2	1	0	0
1ii4	euk	homo_sapiens	2	2	2	0	0
1iil	euk	homo_sapiens	2	2	2	0	0
1ije	euk	saccharomyces_cerevisiae	2	2	2	0	0
1ijf	euk	saccharomyces_cerevisiae	2	2	2	0	0
1ijk	euk	multi	3	3	2	0	0
1ikn	euk	multi	3	3	3	0	0
1im3	multi	multi	3	3	3	1	1
1im9	euk	homo_sapiens	5	3	3	0	0
1inq	euk	mus_musculus	2	2	2	0	0
1iod	euk	multi	3	3	2	0	0
1ir1	euk	spinacia_oleracea	16	2	2	0	0
1ir2	euk	chlamydomonas_reinhardtii	16	2	2	0	0
1ira	euk	homo_sapiens	2	2	2	1	1
1ird	euk	homo_sapiens	2	2	1	0	0
1ire	bac	pseudonocardia_thermophila	4	2	2	0	0
1iru	euk	bos_taurus	28	14	1	0	0
1is7	euk	rattus_norvegicus	20	2	2	0	0
1is8	euk	rattus_norvegicus	20	2	2	0	0
1itb	euk	homo_sapiens	2	2	2	1	0
1ivo	euk	homo_sapiens	4	2	2	0	0
1iw7	bac	thermus_thermophilus	6	5	5	0	0
1iwa	euk	galdieria_partita	16	2	2	1	1
1iwb	bac	klebsiella_oxytoca	6	3	3	0	0
1iwh	euk	equus_caballus	4	2	1	0	0
1iwp	bac	klebsiella_pneumoniae	6	3	3	1	1
1ixr	bac	thermus_thermophilus	12	2	2	0	0
1ixs	bac	thermus_thermophilus	2	2	2	1	1
1ixx	euk	trimeresurus_flavoviridis	6	2	1	0	0
1iyj	euk	multi	2	2	2	0	0
1izn	euk	gallus_gallus	2	2	2	1	1
1j1d	euk	homo_sapiens	3	3	3	1	1
1j1e	euk	homo_sapiens	3	3	3	0	0
1j2j	euk	multi	2	2	2	1	1
1j2q	arc	archaeoglobus_fulgidus	28	2	1	0	0
1j34	euk	multi	3	3	2	1	1
1j35	euk	multi	3	3	2	0	0
1j3y	euk	homo_sapiens	4	2	1	0	0
1j3z	euk	homo_sapiens	4	2	1	0	0
1j40	euk	homo_sapiens	4	2	1	0	0
1j41	euk	homo_sapiens	4	2	1	0	0
1j7d	euk	homo_sapiens	2	2	1	1	0
1j7s	euk	homo_sapiens	4	2	1	0	0
1j7v	euk	homo_sapiens	4	2	2	1	1
1j7w	euk	homo_sapiens	4	2	1	0	0
1j7y	euk	homo_sapiens	4	2	1	0	0
1j8h	multi	multi	4	4	2	0	0
1jat	euk	saccharomyces_cerevisiae	2	2	1	1	0
1jbo	bac	synechococcus_elongatus	12	2	1	0	0
1jch	bac	escherichia_coli	4	2	2	0	0
1jck	multi	multi	4	2	2	1	1
1jcq	euk	homo_sapiens	2	2	2	0	0
1jcr	euk	rattus_norvegicus	2	2	2	0	0
1jcs	euk	rattus_norvegicus	2	2	2	0	0
1jd2	euk	multi	28	14	1	0	0
1jdb	bac	escherichia_coli	8	2	2	0	0
1jeb	euk	multi	4	2	1	0	0
1jeq	euk	homo_sapiens	2	2	2	1	1
1jf1	euk	homo_sapiens	2	2	2	0	0
1jgd	euk	homo_sapiens	2	2	2	0	0
1jge	euk	homo_sapiens	2	2	2	0	0
1jgw	bac	rhodobacter_sphaeroides	3	3	2	0	0
1jgx	bac	rhodobacter_sphaeroides	3	3	2	0	0
1jgy	bac	rhodobacter_sphaeroides	3	3	2	0	0
1jgz	bac	rhodobacter_sphaeroides	3	3	2	0	0
1jh0	bac	rhodobacter_sphaeroides	3	3	2	0	0
1jht	euk	homo_sapiens	2	2	2	0	0
1jiw	bac	pseudomonas_aeruginosa	2	2	2	1	0
1jjc	bac	thermus_thermophilus	4	2	2	0	0
1jju	bac	paracoccus_denitrificans	3	3	3	0	0
1jk0	euk	saccharomyces_cerevisiae	2	2	1	1	0
1jk8	euk	homo_sapiens	2	2	1	0	0
1jk9	euk	saccharomyces_cerevisiae	2	2	2	1	1
1jkg	euk	homo_sapiens	2	2	2	1	1
1jkj	bac	escherichia_coli	4	2	2	1	0
1jl4	euk	multi	3	3	2	0	0
1jll	bac	escherichia_coli	4	2	2	0	0
1jlt	euk	vipera_ammodytes	2	2	1	0	0
1jma	multi	multi	2	2	2	1	1
1jmx	bac	pseudomonas_putida	3	3	3	1	1
1jmz	bac	pseudomonas_putida	3	3	3	0	0
1jn5	euk	homo_sapiens	2	2	2	0	0
1jnr	arc	archaeoglobus_fulgidus	4	2	2	0	0
1jnz	arc	archaeoglobus_fulgidus	4	2	2	0	0
1jow	multi	multi	2	2	2	0	0
1jpf	euk	mus_musculus	2	2	2	0	0
1jpg	euk	mus_musculus	2	2	2	0	0
1jqj	bac	escherichia_coli	2	2	2	1	1
1jql	bac	escherichia_coli	2	2	2	0	0
1jro	bac	rhodobacter_capsulatus	4	2	2	0	0
1jrp	bac	rhodobacter_capsulatus	4	2	2	0	0
1jst	euk	homo_sapiens	4	2	2	0	0
1jsu	euk	homo_sapiens	3	3	3	1	0
1jtd	bac	multi	2	2	2	1	0
1jtg	bac	multi	2	2	2	0	0
1jth	euk	rattus_norvegicus	4	2	1	1	0
1juf	euk	mus_musculus	2	2	2	0	0
1jv2	euk	homo_sapiens	2	2	2	0	0
1jw9	bac	escherichia_coli	4	2	2	1	1
1jwa	bac	escherichia_coli	4	2	2	0	0
1jwb	bac	escherichia_coli	4	2	2	0	0
1jwh	euk	homo_sapiens	4	2	2	1	1
1jwi	euk	bitis_arietans	2	2	1	1	0
1jwm	multi	multi	3	3	2	0	0
1jws	multi	multi	3	3	2	0	0
1jwu	multi	multi	3	3	2	0	0
1jwy	euk	dictyostelium_discoideum	2	2	2	0	0
1jx2	euk	dictyostelium_discoideum	2	2	2	0	0
1jy2	euk	bos_taurus	6	3	1	0	0
1jy3	euk	bos_taurus	6	3	1	1	1
1jy7	euk	homo_sapiens	4	2	1	0	0
1jyo	bac	salmonella_typhimurium	6	2	2	1	1
1jzd	bac	escherichia_coli	3	2	2	1	1
1k0y	euk	homo_sapiens	4	2	1	0	0
1k1k	euk	homo_sapiens	4	2	1	0	0
1k28	vir	enterobacteria_phage	6	2	2	0	0
1k2d	euk	mus_musculus	2	2	1	0	0
1k3u	bac	salmonella_typhimurium	4	2	2	1	1
1k3z	euk	mus_musculus	3	2	2	1	1
1k5d	euk	multi	3	3	3	0	0
1k5g	euk	multi	3	3	3	1	1
1k5n	euk	homo_sapiens	2	2	2	0	0
1k6l	bac	rhodobacter_sphaeroides	3	3	2	0	0
1k6n	bac	rhodobacter_sphaeroides	3	3	2	0	0
1k74	euk	homo_sapiens	2	2	1	0	0
1k7e	bac	salmonella_typhimurium	4	2	2	0	0
1k7f	bac	salmonella_typhimurium	4	2	2	0	0
1k7x	bac	salmonella_typhimurium	4	2	2	0	0
1k83	euk	multi	10	10	10	0	0
1k8d	euk	mus_musculus	2	2	2	0	0
1k8i	euk	mus_musculus	2	2	1	0	0
1k8k	euk	bos_taurus	7	7	5	0	0
1k8r	euk	multi	2	2	2	1	0
1k8x	bac	salmonella_typhimurium	4	2	2	0	0
1k8y	bac	salmonella_typhimurium	4	2	2	0	0
1k8z	bac	salmonella_typhimurium	4	2	2	0	0
1k90	multi	multi	6	2	2	0	0
1k93	multi	multi	2	2	2	0	0
1k9o	euk	multi	2	2	2	1	0
1ka9	bac	thermus_thermophilus	2	2	2	1	1
1kac	multi	multi	6	2	2	1	0
1kbg	multi	mus_musculus	2	2	2	0	0
1kby	bac	rhodobacter_sphaeroides	3	3	2	0	0
1kcg	euk	homo_sapiens	3	2	2	1	1
1kd2	euk	homo_sapiens	4	2	1	0	0
1kee	bac	escherichia_coli	8	2	2	0	0
1kf6	bac	escherichia_coli	4	4	3	1	1
1kf9	euk	homo_sapiens	3	2	2	1	0
1kfb	bac	salmonella_typhimurium	4	2	2	0	0
1kfc	bac	salmonella_typhimurium	4	2	2	0	0
1kfe	bac	salmonella_typhimurium	4	2	2	0	0
1kfj	bac	salmonella_typhimurium	4	2	2	0	0
1kfk	bac	salmonella_typhimurium	4	2	2	0	0
1kfu	euk	homo_sapiens	2	2	2	1	1
1kfx	euk	homo_sapiens	2	2	2	0	0
1kfy	bac	escherichia_coli	4	4	3	0	0
1kg0	multi	multi	3	3	2	1	1
1kgc	euk	homo_sapiens	2	2	1	0	0
1kgy	euk	mus_musculus	4	2	2	1	1
1ki1	euk	homo_sapiens	2	2	2	1	0
1kiu	bac	escherichia_coli	2	2	2	1	1
1kj2	euk	mus_musculus	4	4	3	1	0
1kj3	euk	mus_musculus	2	2	2	0	0
1kjm	euk	rattus_norvegicus	2	2	2	0	0
1kk7	euk	argopecten_irradians	3	3	2	0	0
1kk8	euk	argopecten_irradians	3	3	2	0	0
1kkl	bac	multi	12	2	2	0	0
1kkm	bac	multi	12	2	2	1	1
1klf	bac	escherichia_coli	2	2	2	0	0
1klg	multi	multi	3	3	2	0	0
1klu	multi	multi	3	3	2	0	0
1kmh	euk	spinacia_oleracea	2	2	1	0	0
1kmi	bac	escherichia_coli	4	2	2	1	1
1kn1	euk	porphyra_yezoensis	12	2	1	0	0
1kpr	euk	homo_sapiens	2	2	2	0	0
1kps	euk	multi	2	2	2	1	1
1kpu	multi	mus_musculus	2	2	2	0	0
1kpv	multi	mus_musculus	2	2	2	0	0
1kqf	bac	escherichia_coli	9	3	3	0	0
1kqg	bac	escherichia_coli	9	3	3	1	1
1kqm	euk	argopecten_irradians	3	3	2	0	0
1kra	bac	klebsiella_aerogenes	9	3	3	0	0
1krb	bac	klebsiella_aerogenes	9	3	3	0	0
1krc	bac	klebsiella_aerogenes	9	3	3	0	0
1krl	euk	dioscoreophyllum_cumminsii	2	2	1	0	0
1ksg	euk	multi	2	2	2	1	1
1ksh	euk	multi	2	2	2	0	0
1ksj	euk	multi	2	2	2	0	0
1kt2	euk	multi	2	2	1	0	0
1ktd	euk	multi	2	2	1	0	0
1ktk	multi	multi	6	2	2	0	0
1ktl	euk	homo_sapiens	2	2	2	1	1
1ktp	bac	thermosynechococcus_vulcanus	2	2	1	0	0
1ktz	euk	homo_sapiens	4	2	2	1	0
1ku6	euk	multi	2	2	2	0	0
1kwo	euk	argopecten_irradians	3	3	2	0	0
1kyi	bac	haemophilus_influenzae	24	2	2	0	0
1kz7	euk	multi	2	2	2	0	0
1kzg	euk	multi	2	2	2	1	0
1kzo	euk	rattus_norvegicus	2	2	2	0	0
1kzp	euk	rattus_norvegicus	2	2	2	0	0
1kzy	euk	homo_sapiens	4	2	2	0	0
1l0o	bac	geobacillus_stearothermophilus	3	2	2	1	1
1l0v	bac	escherichia_coli	4	4	3	0	0
1l1o	euk	homo_sapiens	6	3	1	1	1
1l2o	euk	argopecten_irradians	3	3	2	0	0
1l2w	bac	yersinia_pseudotuberculosis	3	2	1	0	0
1l4d	multi	multi	2	2	2	0	0
1l4z	multi	multi	2	2	2	1	1
1l5g	euk	homo_sapiens	2	2	2	0	0
1l5h	bac	azotobacter_vinelandii	4	2	1	0	0
1l7t	euk	mus_musculus	2	2	1	0	0
1l7v	bac	escherichia_coli	4	2	2	1	0
1l9b	bac	rhodobacter_sphaeroides	4	4	3	0	0
1l9j	bac	rhodobacter_sphaeroides	4	4	3	1	1
1la6	euk	trematomus_newnesi	4	2	1	0	0
1lb1	euk	multi	2	2	2	0	0
1ld7	euk	homo_sapiens	2	2	2	0	0
1ld8	euk	homo_sapiens	2	2	2	0	0
1ld9	euk	mus_musculus	2	2	2	0	0
1ldj	euk	homo_sapiens	2	2	2	1	1
1leg	euk	mus_musculus	2	2	2	0	0
1lek	euk	mus_musculus	2	2	2	0	0
1les	euk	lens_culinaris	4	2	1	0	0
1lfd	euk	multi	2	2	2	1	0
1lfl	euk	homo_sapiens	4	2	1	0	0
1lfq	euk	homo_sapiens	4	2	1	0	0
1lft	euk	homo_sapiens	4	2	1	0	0
1lfv	euk	homo_sapiens	4	2	1	0	0
1lfy	euk	homo_sapiens	4	2	1	0	0
1lfz	euk	homo_sapiens	4	2	1	0	0
1lgb	euk	multi	6	3	2	1	1
1lgc	euk	lathyrus_ochrus	4	2	1	0	0
1li1	euk	homo_sapiens	6	2	1	1	1
1lia	euk	polysiphonia_urceolata	2	2	1	0	0
1ljw	euk	homo_sapiens	4	2	1	0	0
1lk2	euk	mus_musculus	2	2	2	0	0
1lm8	euk	homo_sapiens	3	3	3	1	1
1lnu	euk	mus_musculus	2	2	1	0	0
1lo5	multi	multi	3	3	2	1	0
1loa	euk	lathyrus_ochrus	4	2	1	0	0
1lob	euk	lathyrus_ochrus	4	2	1	0	0
1loc	euk	lathyrus_ochrus	4	2	1	0	0
1lod	euk	lathyrus_ochrus	4	2	1	0	0
1loe	euk	lathyrus_ochrus	4	2	1	0	0
1lof	euk	lathyrus_ochrus	4	2	1	0	0
1log	euk	lathyrus_ochrus	4	2	1	1	0
1lot	euk	multi	2	2	2	0	0
1lp1	bac	staphylococcus_aureus	2	2	1	0	0
1lpa	euk	multi	2	2	2	1	1
1lpb	euk	multi	2	2	2	0	0
1lqb	euk	homo_sapiens	3	3	3	0	0
1lqg	multi	multi	2	2	2	0	0
1lqm	multi	multi	2	2	2	0	0
1lqs	multi	multi	4	2	2	1	0
1lrw	bac	paracoccus_denitrificans	4	2	2	1	1
1lt3	bac	escherichia_coli	6	2	2	0	0
1lt4	bac	escherichia_coli	6	2	2	0	0
1lt9	euk	homo_sapiens	3	3	2	0	0
1ltj	euk	homo_sapiens	3	3	2	0	0
1ltx	euk	rattus_norvegicus	3	3	3	1	1
1luc	bac	vibrio_harveyi	2	2	1	1	1
1luj	euk	homo_sapiens	2	2	2	0	0
1lvc	multi	multi	2	2	2	0	0
1lw6	multi	multi	2	2	2	0	0
1lwu	euk	petromyzon_marinus	6	3	2	0	0
1lx5	euk	multi	4	2	2	1	1
1lyb	euk	homo_sapiens	4	2	1	1	1
1lzw	bac	escherichia_coli	2	2	2	1	1
1m05	multi	homo_sapiens	2	2	2	0	0
1m10	euk	homo_sapiens	2	2	2	1	1
1m1e	euk	multi	2	2	2	1	1
1m1j	euk	gallus_gallus	6	3	2	1	1
1m1n	bac	azotobacter_vinelandii	4	2	1	0	0
1m1x	euk	homo_sapiens	2	2	2	0	0
1m1y	bac	azotobacter_vinelandii	8	3	2	0	0
1m27	euk	homo_sapiens	2	2	2	1	1
1m2o	euk	saccharomyces_cerevisiae	4	2	2	1	1
1m2v	euk	saccharomyces_cerevisiae	2	2	1	1	1
1m34	bac	azotobacter_vinelandii	8	3	2	0	0
1m3d	euk	bos_taurus	6	2	1	0	0
1m3x	bac	rhodobacter_sphaeroides	3	3	2	0	0
1m4u	euk	homo_sapiens	4	2	2	1	1
1m56	bac	rhodobacter_sphaeroides	4	4	4	0	0
1m57	bac	rhodobacter_sphaeroides	4	4	4	1	1
1m63	euk	homo_sapiens	6	3	3	1	1
1m6o	euk	homo_sapiens	2	2	2	0	0
1m6v	bac	escherichia_coli	8	2	2	0	0
1m9c	multi	multi	2	2	2	0	0
1m9d	multi	multi	2	2	2	1	0
1m9e	multi	multi	2	2	2	0	0
1m9f	multi	multi	2	2	2	0	0
1m9p	euk	homo_sapiens	4	2	1	0	0
1m9x	multi	multi	2	2	2	0	0
1m9y	multi	multi	2	2	2	0	0
1ma9	euk	multi	2	2	2	1	1
1mab	euk	rattus_norvegicus	7	3	2	0	0
1mah	euk	multi	4	2	2	0	0
1mam	euk	mus_musculus	2	2	1	0	0
1mbu	bac	escherichia_coli	2	2	2	0	0
1mbv	bac	escherichia_coli	2	2	2	0	0
1mbx	bac	escherichia_coli	2	2	2	0	0
1mcp	euk	mus_musculus	2	2	1	1	0
1mcw	euk	homo_sapiens	2	2	1	0	0
1mda	bac	paracoccus_denitrificans	6	3	3	1	1
1mdu	euk	multi	6	2	2	0	0
1mee	multi	multi	2	2	2	1	0
1mf8	euk	homo_sapiens	3	3	3	0	0
1mg2	bac	paracoccus_denitrificans	8	4	4	1	1
1mg3	bac	paracoccus_denitrificans	8	4	4	0	0
1mg9	bac	escherichia_coli	2	2	2	0	0
1mh2	euk	naja_sagittifera	2	2	1	0	0
1mhc	euk	multi	2	2	2	0	0
1mhe	euk	homo_sapiens	4	2	2	0	0
1mhy	bac	methylosinus_trichosporium	6	3	2	0	0
1mhz	bac	methylosinus_trichosporium	6	3	2	0	0
1mi5	euk	homo_sapiens	4	4	3	0	0
1mio	bac	clostridium_pasteurianum	4	2	1	1	0
1miu	euk	multi	2	2	2	1	1
1mjg	bac	moorella_thermoacetica	4	2	2	0	0
1mko	euk	homo_sapiens	4	2	1	0	0
1ml0	multi	multi	4	2	2	1	1
1mmf	bac	klebsiella_pneumoniae	3	3	3	0	0
1mmo	bac	methylococcus_capsulatus	6	3	2	0	0
1mox	euk	homo_sapiens	4	2	2	1	1
1mps	bac	rhodobacter_sphaeroides	3	3	2	0	0
1mq8	euk	homo_sapiens	2	2	2	1	1
1mr1	euk	homo_sapiens	2	2	2	1	1
1mro	arc	methanothermobacter_marburgensis	6	3	2	0	0
1mty	bac	methylococcus_capsulatus	6	3	2	0	0
1muj	euk	multi	2	2	1	0	0
1mwa	euk	mus_musculus	4	4	3	1	1
1mz8	bac	escherichia_coli	2	2	2	0	0
1mzc	euk	homo_sapiens	2	2	2	0	0
1n0l	bac	escherichia_coli	2	2	2	1	0
1n1j	euk	homo_sapiens	2	2	1	1	0
1n2c	bac	azotobacter_vinelandii	8	3	2	0	0
1n2d	euk	saccharomyces_cerevisiae	3	2	2	1	1
1n2r	euk	homo_sapiens	2	2	2	0	0
1n3n	euk	mus_musculus	2	2	2	0	0
1n4p	euk	rattus_norvegicus	2	2	2	0	0
1n4q	euk	rattus_norvegicus	2	2	2	0	0
1n4r	euk	rattus_norvegicus	2	2	2	0	0
1n4s	euk	rattus_norvegicus	2	2	2	1	0
1n52	euk	homo_sapiens	2	2	2	1	1
1n54	euk	homo_sapiens	2	2	2	0	0
1n59	multi	mus_musculus	2	2	2	0	0
1n5a	multi	mus_musculus	2	2	2	0	0
1n5w	bac	oligotropha_carboxidovorans	6	3	3	0	0
1n60	bac	oligotropha_carboxidovorans	6	3	3	0	0
1n61	bac	oligotropha_carboxidovorans	6	3	3	0	0
1n62	bac	oligotropha_carboxidovorans	6	3	3	1	0
1n63	bac	oligotropha_carboxidovorans	6	3	3	0	0
1n73	euk	petromyzon_marinus	6	3	2	1	0
1n86	euk	homo_sapiens	6	3	2	0	0
1n8s	euk	multi	2	2	2	0	0
1n94	euk	rattus_norvegicus	2	2	2	0	0
1n95	euk	rattus_norvegicus	2	2	2	0	0
1n9a	euk	rattus_norvegicus	2	2	2	0	0
1nb5	euk	multi	2	2	2	1	0
1nbe	bac	escherichia_coli	12	2	2	0	0
1nbf	euk	homo_sapiens	2	2	2	1	0
1nbm	euk	bos_taurus	7	3	2	0	0
1nbw	bac	klebsiella_pneumoniae	4	2	2	1	1
1ndo	bac	pseudomonas_putida	6	2	2	0	0
1nej	euk	homo_sapiens	4	2	1	0	0
1nek	bac	escherichia_coli	4	4	3	0	0
1nen	bac	escherichia_coli	4	4	3	0	0
1nex	euk	saccharomyces_cerevisiae	2	2	2	0	0
1nez	euk	mus_musculus	2	2	2	0	0
1nf3	euk	multi	2	2	2	1	1
1nf5	euk	multi	2	2	2	0	0
1nfi	euk	homo_sapiens	3	3	3	1	1
1nhe	euk	multi	2	2	2	1	1
1ni1	euk	rattus_norvegicus	2	2	2	0	0
1ni4	euk	homo_sapiens	4	2	2	1	1
1nih	euk	homo_sapiens	4	2	1	0	0
1nkh	euk	multi	2	2	2	0	0
1nl4	euk	rattus_norvegicus	2	2	2	0	0
1nlv	euk	multi	2	2	2	0	0
1nm1	euk	multi	2	2	2	0	0
1nm5	bac	rhodospirillum_rubrum	3	2	2	0	0
1nmd	euk	multi	2	2	2	0	0
1nmm	euk	multi	2	2	2	0	0
1nmu	multi	multi	2	2	2	1	1
1npe	euk	mus_musculus	2	2	2	1	1
1nqi	euk	multi	2	2	2	0	0
1nql	euk	homo_sapiens	2	2	2	0	0
1nqp	euk	homo_sapiens	4	2	1	0	0
1nrj	euk	saccharomyces_cerevisiae	2	2	2	1	0
1ns6	euk	equus_caballus	4	2	1	0	0
1ns9	euk	equus_caballus	4	2	1	0	0
1nt2	arc	archaeoglobus_fulgidus	4	2	2	1	1
1nu9	multi	multi	2	2	2	1	1
1nun	euk	homo_sapiens	2	2	2	1	0
1nvi	bac	escherichia_coli	4	2	2	0	0
1nvm	bac	pseudomonas_sp.	4	2	2	1	1
1nvu	euk	homo_sapiens	3	2	2	0	0
1nvv	euk	homo_sapiens	3	2	2	0	0
1nvw	euk	homo_sapiens	3	2	2	0	0
1nvx	euk	homo_sapiens	3	2	2	0	0
1nw9	euk	homo_sapiens	2	2	2	1	1
1nwg	euk	multi	2	2	2	0	0
1nys	euk	multi	4	2	2	0	0
1o1i	euk	homo_sapiens	4	2	1	0	0
1o1k	euk	homo_sapiens	4	2	1	0	0
1o1o	euk	homo_sapiens	4	2	1	0	0
1o1r	euk	rattus_norvegicus	2	2	2	0	0
1o1s	euk	rattus_norvegicus	2	2	2	0	0
1o1t	euk	rattus_norvegicus	2	2	2	0	0
1o23	euk	multi	2	2	2	0	0
1o5m	euk	rattus_norvegicus	2	2	2	0	0
1o6s	multi	multi	2	2	2	0	0
1o7g	bac	pseudomonas_putida	6	2	2	1	1
1o7h	bac	pseudomonas_putida	6	2	2	0	0
1o7m	bac	pseudomonas_putida	6	2	2	0	0
1o7n	bac	pseudomonas_putida	6	2	2	0	0
1o7p	bac	pseudomonas_putida	6	2	2	0	0
1o7w	bac	pseudomonas_putida	6	2	2	0	0
1o96	bac	methylophilus_methylotrophus	2	2	2	1	1
1o97	bac	methylophilus_methylotrophus	2	2	2	0	0
1oao	bac	moorella_thermoacetica	4	2	2	1	1
1occ	euk	bos_taurus	26	13	13	0	0
1oco	euk	bos_taurus	26	13	13	0	0
1ocr	euk	bos_taurus	26	13	13	1	1
1ocz	euk	bos_taurus	26	13	13	0	0
1oe9	euk	multi	2	2	2	0	0
1oey	euk	homo_sapiens	2	2	1	1	0
1of2	euk	homo_sapiens	2	2	2	0	0
1of5	euk	saccharomyces_cerevisiae	2	2	1	1	0
1ofh	bac	haemophilus_influenzae	18	2	2	0	0
1ofi	bac	haemophilus_influenzae	18	2	2	0	0
1ofu	bac	pseudomonas_aeruginosa	4	2	2	1	1
1oga	euk	homo_sapiens	4	4	3	0	0
1ogt	euk	homo_sapiens	2	2	2	0	0
1ogu	euk	homo_sapiens	2	2	2	0	0
1ogv	bac	rhodobacter_sphaeroides	3	3	2	0	0
1ogy	bac	rhodobacter_sphaeroides	2	2	2	1	1
1ohh	euk	bos_taurus	7	3	2	0	0
1ohz	bac	clostridium_thermocellum	6	2	2	0	0
1oi9	euk	homo_sapiens	2	2	2	0	0
1oiu	euk	homo_sapiens	2	2	2	0	0
1oiy	euk	homo_sapiens	2	2	2	0	0
1okk	bac	thermus_aquaticus	2	2	1	0	0
1okv	euk	homo_sapiens	2	2	2	0	0
1okw	euk	homo_sapiens	2	2	2	0	0
1ol1	euk	homo_sapiens	2	2	2	0	0
1ol2	euk	homo_sapiens	2	2	2	0	0
1ols	euk	homo_sapiens	4	2	2	0	0
1olu	euk	homo_sapiens	4	2	2	0	0
1olx	euk	homo_sapiens	4	2	2	1	0
1omw	euk	bos_taurus	3	3	3	0	0
1on7	bac	thermosynechococcus_vulcanus	2	2	1	0	0
1onq	euk	homo_sapiens	2	2	2	0	0
1oo0	euk	drosophila_melanogaster	2	2	2	0	0
1ook	euk	homo_sapiens	2	2	2	0	0
1oph	euk	multi	2	2	2	1	0
1oqm	euk	multi	2	2	2	0	0
1oqs	euk	daboia_russellii	2	2	1	0	0
1or7	bac	escherichia_coli	2	2	2	1	1
1orq	multi	multi	12	3	2	1	1
1ors	multi	multi	3	3	2	0	0
1ory	bac	aquifex_aeolicus	2	2	2	1	1
1osz	euk	mus_musculus	2	2	2	0	0
1out	euk	oncorhynchus_mykiss	4	2	1	0	0
1ouu	euk	oncorhynchus_mykiss	4	2	1	0	0
1ow3	euk	homo_sapiens	2	2	2	0	0
1oxb	euk	saccharomyces_cerevisiae	2	2	2	1	1
1oxk	euk	saccharomyces_cerevisiae	2	2	2	0	0
1oy3	euk	mus_musculus	3	2	2	0	0
1oyv	multi	multi	3	2	2	1	1
1oz7	euk	echis_carinatus	2	2	1	1	0
1p22	euk	homo_sapiens	2	2	2	1	1
1p27	euk	homo_sapiens	4	2	2	0	0
1p2i	euk	bos_taurus	2	2	2	0	0
1p2j	euk	bos_taurus	2	2	2	0	0
1p2k	euk	bos_taurus	2	2	2	0	0
1p2m	euk	bos_taurus	2	2	2	0	0
1p2n	euk	bos_taurus	2	2	2	0	0
1p2o	euk	bos_taurus	2	2	2	0	0
1p2q	euk	bos_taurus	2	2	2	0	0
1p5e	euk	homo_sapiens	2	2	2	0	0
1p5u	bac	yersinia_pestis	3	2	2	1	0
1p5v	bac	yersinia_pestis	2	2	2	0	0
1p69	multi	multi	2	2	2	0	0
1p6a	multi	multi	2	2	2	0	0
1p7q	multi	homo_sapiens	3	3	3	0	0
1p84	euk	multi	18	9	8	1	0
1p8z	euk	multi	2	2	2	0	0
1p9m	euk	homo_sapiens	6	3	2	1	1
1pau	euk	homo_sapiens	2	2	1	0	0
1pbx	euk	trematomus_bernacchii	4	2	1	0	0
1pby	bac	paracoccus_denitrificans	3	3	3	1	0
1pcq	bac	escherichia_coli	21	2	2	0	0
1pcr	bac	rhodobacter_sphaeroides	3	3	2	0	0
1pdk	bac	escherichia_coli	2	2	2	1	1
1pf9	bac	escherichia_coli	21	2	2	0	0
1pfx	euk	sus_scrofa	2	2	2	1	1
1pg5	arc	sulfolobus_acidocaldarius	12	2	2	0	0
1pgr	euk	multi	4	2	2	0	0
1phn	euk	cyanidium_caldarium	2	2	1	0	0
1pk0	multi	multi	6	2	2	0	0
1pk1	euk	drosophila_melanogaster	2	2	1	1	0
1pk6	euk	homo_sapiens	3	3	1	0	0
1pkd	euk	homo_sapiens	2	2	2	0	0
1plg	euk	mus_musculus	2	2	1	0	0
1pma	arc	thermoplasma_acidophilum	28	2	1	1	1
1poi	bac	acidaminococcus_fermentans	8	2	2	1	1
1ppf	euk	multi	2	2	2	1	1
1pqz	multi	multi	2	2	2	1	0
1prc	bac	blastochloris_viridis	4	4	3	0	0
1prt	bac	bordetella_pertussis	6	5	3	1	1
1pss	bac	rhodobacter_sphaeroides	3	3	2	0	0
1pst	bac	rhodobacter_sphaeroides	3	3	2	0	0
1ptj	bac	rhodospirillum_rubrum	3	2	2	0	0
1pto	bac	bordetella_pertussis	6	5	3	0	0
1pvh	euk	homo_sapiens	2	2	2	1	0
1pxv	bac	staphylococcus_aureus	2	2	2	1	1
1pyo	euk	homo_sapiens	4	2	1	1	1
1pys	bac	thermus_thermophilus	4	2	2	1	1
1pyw	multi	multi	3	3	2	0	0
1pzy	euk	multi	2	2	2	0	0
1q16	bac	escherichia_coli	3	3	3	1	1
1q40	euk	candida_albicans	2	2	1	1	0
1q5q	bac	rhodococcus_erythropolis	14	2	1	0	0
1q5r	bac	rhodococcus_erythropolis	14	2	1	0	0
1q90	euk	chlamydomonas_reinhardtii	8	4	4	0	0
1q94	multi	homo_sapiens	8	2	2	0	0
1q95	bac	escherichia_coli	12	2	2	0	0
1qa9	euk	homo_sapiens	2	2	1	1	0
1qab	euk	homo_sapiens	6	2	2	0	0
1qav	euk	multi	2	2	1	1	0
1qbk	euk	homo_sapiens	2	2	2	1	1
1qbq	euk	rattus_norvegicus	2	2	2	0	0
1qdl	arc	sulfolobus_solfataricus	4	2	2	1	0
1qdu	euk	homo_sapiens	4	2	1	0	0
1qew	euk	homo_sapiens	2	2	2	0	0
1qgk	euk	homo_sapiens	2	2	2	1	0
1qgu	bac	klebsiella_pneumoniae	4	2	1	0	0
1qgw	euk	rhodomonas_sp.	4	3	2	0	0
1qh1	bac	klebsiella_pneumoniae	4	2	1	0	0
1qh8	bac	klebsiella_pneumoniae	4	2	1	0	0
1qi8	euk	homo_sapiens	4	2	1	0	0
1qlb	bac	wolinella_succinogenes	6	3	3	0	0
1qlf	multi	multi	2	2	2	0	0
1qlr	euk	homo_sapiens	4	2	1	0	0
1qmz	euk	homo_sapiens	4	2	2	0	0
1qo0	bac	pseudomonas_aeruginosa	8	2	2	0	0
1qo3	multi	mus_musculus	4	3	3	1	1
1qop	bac	salmonella_typhimurium	4	2	2	0	0
1qoq	bac	salmonella_typhimurium	4	2	2	0	0
1qov	bac	rhodobacter_sphaeroides	3	3	2	0	0
1qpw	euk	sus_scrofa	4	2	1	0	0
1qqd	euk	homo_sapiens	2	2	2	0	0
1qr1	euk	homo_sapiens	2	2	2	0	0
1qs0	bac	pseudomonas_putida	4	2	2	1	0
1qsh	euk	homo_sapiens	4	2	1	0	0
1qsi	euk	homo_sapiens	4	2	1	0	0
1qtn	euk	homo_sapiens	4	2	1	0	0
1qty	euk	homo_sapiens	4	2	2	1	1
1qun	bac	escherichia_coli	2	2	2	0	0
1quq	euk	homo_sapiens	4	2	1	0	0
1qvi	euk	argopecten_irradians	3	3	2	0	0
1qxd	euk	homo_sapiens	4	2	1	0	0
1qxe	euk	homo_sapiens	4	2	1	0	0
1r0b	bac	escherichia_coli	12	2	2	0	0
1r0c	bac	escherichia_coli	12	2	2	1	1
1r0r	multi	multi	2	2	2	1	1
1r1k	euk	heliothis_virescens	2	2	1	1	0
1r1x	euk	homo_sapiens	4	2	1	0	0
1r1y	euk	homo_sapiens	4	2	1	0	0
1r20	euk	heliothis_virescens	2	2	1	0	0
1r27	bac	escherichia_coli	2	2	2	1	0
1r2c	bac	blastochloris_viridis	4	4	3	1	1
1r3h	euk	multi	2	2	2	0	0
1r4a	euk	multi	8	2	2	0	0
1r4m	euk	homo_sapiens	3	3	2	0	0
1r4n	euk	homo_sapiens	3	3	2	0	0
1r4p	bac	escherichia_coli	6	2	2	0	0
1r4q	bac	shigella_dysenteriae	6	2	2	0	0
1r5v	euk	mus_musculus	4	2	1	0	0
1r5w	euk	mus_musculus	4	2	1	0	0
1r6o	bac	escherichia_coli	2	2	2	0	0
1r6q	bac	escherichia_coli	2	2	2	0	0
1r8o	euk	copaifera_langsdorffii	2	2	1	1	0
1r8q	euk	multi	2	2	2	1	1
1r8s	euk	multi	2	2	2	0	0
1raa	bac	escherichia_coli	12	2	2	0	0
1rab	bac	escherichia_coli	12	2	2	0	0
1rac	bac	escherichia_coli	12	2	2	0	0
1rad	bac	escherichia_coli	12	2	2	0	0
1rae	bac	escherichia_coli	12	2	2	0	0
1raf	bac	escherichia_coli	12	2	2	0	0
1rag	bac	escherichia_coli	12	2	2	0	0
1rah	bac	escherichia_coli	12	2	2	0	0
1rai	bac	escherichia_coli	12	2	2	0	0
1rbl	bac	synechococcus_elongatus	16	2	2	0	0
1rbo	euk	spinacia_oleracea	16	2	2	0	0
1rco	euk	spinacia_oleracea	16	2	2	0	0
1rcx	euk	spinacia_oleracea	16	2	2	0	0
1re0	euk	multi	2	2	2	1	0
1re3	euk	homo_sapiens	3	3	2	0	0
1re4	euk	homo_sapiens	3	3	2	0	0
1req	bac	propionibacterium_freudenreichii	2	2	1	0	0
1rew	euk	homo_sapiens	4	2	2	0	0
1rf0	euk	homo_sapiens	3	3	2	0	0
1rf1	euk	homo_sapiens	3	3	2	0	0
1rg5	bac	rhodobacter_sphaeroides	3	3	2	0	0
1rgi	euk	multi	2	2	2	0	0
1rgn	bac	rhodobacter_sphaeroides	3	3	2	0	0
1rh5	arc	methanocaldococcus_jannaschii	2	2	2	0	0
1rhk	euk	homo_sapiens	4	2	1	0	0
1rhz	arc	methanocaldococcus_jannaschii	2	2	2	1	1
1rj9	bac	thermus_aquaticus	2	2	1	0	0
1rjy	multi	mus_musculus	4	2	2	0	0
1rjz	multi	mus_musculus	4	2	2	0	0
1rk0	multi	mus_musculus	2	2	2	0	0
1rk1	multi	mus_musculus	2	2	2	0	0
1rk8	euk	drosophila_melanogaster	2	2	2	0	0
1rlb	euk	multi	6	2	2	1	1
1rlc	euk	nicotiana_tabacum	16	2	2	0	0
1rld	euk	nicotiana_tabacum	16	2	2	0	0
1rm6	bac	thauera_aromatica	6	3	3	0	0
1rp3	bac	aquifex_aeolicus	2	2	2	1	1
1rps	euk	homo_sapiens	4	2	1	0	0
1rq3	euk	homo_sapiens	4	2	1	0	0
1rq4	euk	homo_sapiens	4	2	1	0	0
1rqa	euk	homo_sapiens	4	2	1	0	0
1rqq	euk	multi	4	2	2	1	1
1rrp	euk	homo_sapiens	2	2	2	1	0
1rsc	bac	synechococcus_elongatus	16	2	2	0	0
1ruy	vir	influenza_a	6	2	2	0	0
1rv6	euk	homo_sapiens	4	2	2	0	0
1rvj	bac	rhodobacter_sphaeroides	3	3	2	0	0
1rvt	vir	unidentified_influenza	6	2	2	0	0
1rvw	euk	homo_sapiens	4	2	1	0	0
1rxo	euk	spinacia_oleracea	16	2	2	0	0
1ry5	bac	rhodobacter_sphaeroides	3	3	2	0	0
1ry7	euk	homo_sapiens	2	2	2	1	0
1ryp	euk	saccharomyces_cerevisiae	28	14	1	0	0
1rzh	bac	rhodobacter_sphaeroides	3	3	2	0	0
1rzz	bac	rhodobacter_sphaeroides	3	3	2	0	0
1s00	bac	rhodobacter_sphaeroides	3	3	2	0	0
1s0h	euk	equus_asinus	4	2	1	0	0
1s0w	bac	multi	2	2	2	0	0
1s0y	bac	pseudomonas_pavonaceae	6	2	1	0	0
1s1c	euk	homo_sapiens	4	2	2	1	1
1s1q	euk	homo_sapiens	2	2	2	1	1
1s26	multi	multi	2	2	2	0	0
1s3t	bac	sporosarcina_pasteurii	9	3	3	1	1
1s4y	euk	multi	4	2	2	0	0
1s5b	bac	vibrio_cholerae	6	2	2	0	0
1s5c	bac	vibrio_cholerae	6	2	2	0	0
1s5d	bac	vibrio_cholerae	6	2	2	0	0
1s5e	bac	vibrio_cholerae	6	2	2	1	1
1s5f	bac	vibrio_cholerae	6	2	2	0	0
1s5g	euk	argopecten_irradians	3	3	2	0	0
1s5x	euk	trematomus_bernacchii	4	2	1	0	0
1s5y	euk	trematomus_bernacchii	4	2	1	0	0
1s63	euk	homo_sapiens	2	2	2	0	0
1s64	euk	rattus_norvegicus	2	2	2	0	0
1s6b	euk	naja_sagittifera	2	2	1	0	0
1s6v	euk	saccharomyces_cerevisiae	2	2	2	0	0
1s70	euk	multi	2	2	2	1	1
1s7q	multi	mus_musculus	2	2	2	0	0
1s7r	multi	mus_musculus	2	2	2	0	0
1s7s	multi	mus_musculus	2	2	2	0	0
1s7t	multi	mus_musculus	2	2	2	0	0
1s7u	multi	mus_musculus	2	2	2	0	0
1s7v	multi	mus_musculus	2	2	2	0	0
1s7w	multi	mus_musculus	2	2	2	0	0
1s7x	multi	mus_musculus	2	2	2	0	0
1s8d	euk	homo_sapiens	2	2	2	0	0
1s9d	euk	multi	2	2	2	0	0
1s9v	euk	homo_sapiens	2	2	1	0	0
1s9w	euk	homo_sapiens	2	2	2	0	0
1s9x	euk	homo_sapiens	2	2	2	0	0
1s9y	euk	homo_sapiens	2	2	2	0	0
1sa0	euk	multi	5	3	2	0	0
1sa1	euk	multi	5	3	2	0	0
1sa4	euk	homo_sapiens	2	2	2	0	0
1sa5	euk	rattus_norvegicus	2	2	2	0	0
1sb2	euk	calloselasma_rhodostoma	2	2	1	1	0
1sb3	bac	thauera_aromatica	6	3	3	1	0
1sbb	multi	multi	4	2	2	0	0
1sbn	multi	multi	2	2	2	0	0
1scm	euk	argopecten_irradians	3	3	2	0	0
1sct	euk	scapharca_inaequivalvis	4	2	1	1	1
1scu	bac	escherichia_coli	4	2	2	0	0
1sdk	euk	homo_sapiens	4	2	1	0	0
1sdl	euk	homo_sapiens	4	2	1	0	0
1seb	multi	multi	6	3	2	0	0
1sg1	euk	multi	3	2	2	1	1
1sgd	multi	multi	2	2	2	0	0
1sge	multi	multi	2	2	2	0	0
1sgf	euk	mus_musculus	6	3	2	1	1
1sgn	multi	multi	2	2	2	1	0
1sgp	multi	multi	2	2	2	0	0
1sgq	multi	multi	2	2	2	0	0
1sgr	multi	multi	2	2	2	0	0
1sgy	multi	multi	2	2	2	0	0
1shr	euk	homo_sapiens	4	2	1	0	0
1shw	euk	mus_musculus	2	2	2	0	0
1shy	euk	homo_sapiens	2	2	2	1	1
1shz	euk	multi	2	2	2	1	1
1si4	euk	homo_sapiens	4	2	1	0	0
1sib	multi	multi	2	2	2	0	0
1siw	bac	escherichia_coli	3	3	3	0	0
1sje	multi	multi	9	3	2	1	1
1sjh	multi	multi	9	3	2	0	0
1sk6	multi	multi	2	2	2	0	0
1sko	euk	multi	2	2	1	0	0
1sku	bac	escherichia_coli	12	2	2	0	0
1sky	bac	bacillus_sp.	6	2	1	1	1
1slu	multi	multi	4	2	2	0	0
1slv	multi	multi	4	2	2	0	0
1slw	multi	multi	4	2	2	0	0
1slx	multi	multi	4	2	2	0	0
1smp	bac	multi	2	2	2	1	1
1smy	bac	thermus_thermophilus	6	5	5	0	0
1spg	euk	leiostomus_xanthurus	4	2	1	0	0
1spp	euk	sus_scrofa	2	2	1	1	1
1sq0	euk	homo_sapiens	2	2	2	0	0
1sr4	bac	haemophilus_ducreyi	3	3	2	1	1
1sr6	euk	argopecten_irradians	3	3	2	0	0
1stf	euk	multi	2	2	2	1	0
1sv0	euk	drosophila_melanogaster	2	2	1	1	1
1svd	bac	halothiobacillus_neapolitanus	2	2	2	1	1
1svt	bac	escherichia_coli	21	2	2	0	0
1svx	bac	escherichia_coli	2	2	2	1	1
1sx4	bac	escherichia_coli	21	2	2	0	0
1sxj	euk	saccharomyces_cerevisiae	8	6	2	1	1
1sys	euk	homo_sapiens	2	2	2	0	0
1syv	euk	homo_sapiens	2	2	2	0	0
1syx	euk	homo_sapiens	2	2	2	1	1
1t08	euk	homo_sapiens	2	2	2	0	0
1t0f	bac	escherichia_coli	2	2	2	1	1
1t0m	multi	mus_musculus	2	2	2	0	0
1t0n	multi	mus_musculus	2	2	2	0	0
1t0p	euk	homo_sapiens	2	2	2	1	1
1t0q	bac	pseudomonas_stutzeri	6	3	2	0	0
1t0r	bac	pseudomonas_stutzeri	6	3	2	0	0
1t0s	bac	pseudomonas_stutzeri	6	3	2	0	0
1t1n	euk	trematomus_newnesi	2	2	1	0	0
1t1w	euk	homo_sapiens	2	2	2	0	0
1t1x	euk	homo_sapiens	2	2	2	0	0
1t1y	euk	homo_sapiens	2	2	2	0	0
1t1z	euk	homo_sapiens	2	2	2	0	0
1t20	euk	homo_sapiens	2	2	2	0	0
1t21	euk	homo_sapiens	2	2	2	0	0
1t22	euk	homo_sapiens	2	2	2	0	0
1t36	bac	escherichia_coli	8	2	2	0	0
1t3q	bac	pseudomonas_putida	6	3	3	1	1
1t44	euk	multi	2	2	2	0	0
1t5w	euk	homo_sapiens	2	2	1	0	0
1t5x	multi	multi	3	3	2	0	0
1t60	euk	bos_taurus	6	2	1	0	0
1t61	euk	bos_taurus	6	2	1	0	0
1t6b	multi	multi	2	2	2	0	0
1t6g	euk	multi	2	2	2	1	0
1t7c	euk	bos_taurus	2	2	2	0	0
1t83	euk	homo_sapiens	3	2	2	1	1
1t89	euk	homo_sapiens	3	2	2	0	0
1t8l	euk	bos_taurus	2	2	2	1	1
1t8m	euk	bos_taurus	2	2	2	0	0
1t8n	euk	bos_taurus	2	2	2	0	0
1t8o	euk	bos_taurus	2	2	2	0	0
1t9g	euk	homo_sapiens	6	3	3	0	0
1ta3	euk	multi	2	2	2	1	0
1taf	euk	drosophila_melanogaster	4	2	1	1	0
1taw	euk	multi	4	2	2	0	0
1tbg	euk	bos_taurus	8	2	2	1	1
1tco	euk	bos_taurus	3	3	3	1	1
1tcr	euk	mus_musculus	2	2	1	1	0
1tdq	euk	rattus_norvegicus	2	2	2	1	1
1te1	euk	multi	2	2	2	1	1
1tec	multi	multi	2	2	2	1	1
1tej	euk	echis_carinatus	2	2	1	1	1
1tet	euk	mus_musculus	2	2	1	0	0
1tf0	multi	multi	2	2	2	0	0
1tfk	bac	escherichia_coli	2	2	2	0	0
1tfo	bac	escherichia_coli	2	2	2	0	0
1tfx	euk	multi	2	2	2	1	0
1tgs	euk	multi	2	2	2	1	0
1tgz	euk	homo_sapiens	2	2	2	0	0
1th1	euk	homo_sapiens	2	2	2	0	0
1th8	bac	geobacillus_stearothermophilus	4	2	2	0	0
1thb	euk	homo_sapiens	4	2	1	0	0
1thn	bac	geobacillus_stearothermophilus	4	2	2	0	0
1ti8	vir	influenza_a	6	2	2	0	0
1tid	bac	geobacillus_stearothermophilus	4	2	2	1	1
1til	bac	geobacillus_stearothermophilus	4	2	2	0	0
1tjp	bac	salmonella_typhimurium	4	2	2	0	0
1tl7	euk	multi	3	3	2	0	0
1tm1	multi	multi	2	2	2	0	0
1tm3	multi	multi	2	2	2	0	0
1tm4	multi	multi	2	2	2	0	0
1tm5	multi	multi	2	2	2	0	0
1tm7	multi	multi	2	2	2	1	0
1tmc	euk	homo_sapiens	2	2	2	0	0
1tmg	multi	multi	2	2	2	0	0
1tmq	euk	multi	2	2	2	1	1
1tn6	euk	homo_sapiens	2	2	2	0	0
1tn7	euk	rattus_norvegicus	2	2	2	0	0
1tn8	euk	rattus_norvegicus	2	2	2	0	0
1tnb	euk	rattus_norvegicus	2	2	2	0	0
1tno	euk	rattus_norvegicus	2	2	2	0	0
1tnr	euk	homo_sapiens	2	2	2	1	1
1tnu	euk	rattus_norvegicus	2	2	2	0	0
1tny	euk	rattus_norvegicus	2	2	2	0	0
1tnz	euk	rattus_norvegicus	2	2	2	0	0
1to1	multi	multi	2	2	2	0	0
1to2	multi	multi	2	2	2	0	0
1tpa	euk	bos_taurus	2	2	2	0	0
1tqy	bac	streptomyces_coelicolor	2	2	1	1	1
1tt5	euk	homo_sapiens	2	2	1	1	0
1tth	bac	escherichia_coli	12	2	2	0	0
1ttp	bac	salmonella_typhimurium	4	2	2	0	0
1ttq	bac	salmonella_typhimurium	4	2	2	0	0
1tu0	bac	escherichia_coli	12	2	2	0	0
1tu3	euk	homo_sapiens	4	2	2	0	0
1tue	vir	human_papillomavirus	2	2	2	1	1
1tug	bac	escherichia_coli	12	2	2	0	0
1tvb	euk	homo_sapiens	2	2	2	0	0
1tvh	euk	homo_sapiens	2	2	2	0	0
1twa	euk	saccharomyces_cerevisiae	10	10	10	0	0
1twc	euk	saccharomyces_cerevisiae	10	10	10	0	0
1twf	euk	saccharomyces_cerevisiae	10	10	10	0	0
1twg	euk	saccharomyces_cerevisiae	10	10	10	0	0
1twh	euk	saccharomyces_cerevisiae	10	10	10	0	0
1tx4	euk	homo_sapiens	2	2	2	0	0
1tx6	euk	multi	3	2	2	1	1
1txq	euk	homo_sapiens	4	2	2	1	0
1tyg	bac	bacillus_subtilis	8	2	2	1	1
1tyq	euk	bos_taurus	7	7	5	0	0
1tzn	multi	homo_sapiens	14	2	2	1	1
1tzy	euk	gallus_gallus	8	4	1	1	1
1u0h	euk	multi	3	3	2	0	0
1u0n	euk	multi	4	4	3	1	1
1u0o	euk	multi	3	3	2	1	0
1u0s	bac	thermotoga_maritima	2	2	2	1	1
1u28	bac	rhodospirillum_rubrum	3	2	2	0	0
1u2d	bac	rhodospirillum_rubrum	3	2	2	0	0
1u2g	bac	rhodospirillum_rubrum	3	2	2	0	0
1u2v	euk	bos_taurus	7	7	5	0	0
1u3h	euk	mus_musculus	8	4	2	0	0
1u58	multi	multi	2	2	2	0	0
1u5b	euk	homo_sapiens	4	2	2	0	0
1u5i	euk	rattus_norvegicus	2	2	2	0	0
1u5t	euk	saccharomyces_cerevisiae	4	3	1	0	0
1u6g	euk	homo_sapiens	3	3	3	1	0
1u74	euk	saccharomyces_cerevisiae	2	2	2	0	0
1u75	euk	multi	3	2	2	0	0
1u7f	euk	homo_sapiens	3	2	1	0	0
1u7v	euk	homo_sapiens	3	2	1	1	0
1u8c	euk	homo_sapiens	2	2	2	0	0
1uad	euk	multi	2	2	2	1	0
1ub4	bac	escherichia_coli	6	2	2	1	1
1ubh	bac	desulfovibrio_vulgaris	2	2	2	0	0
1ubj	bac	desulfovibrio_vulgaris	2	2	2	0	0
1ubk	bac	desulfovibrio_vulgaris	2	2	2	0	0
1ubl	bac	desulfovibrio_vulgaris	2	2	2	0	0
1ubm	bac	desulfovibrio_vulgaris	2	2	2	0	0
1ubo	bac	desulfovibrio_vulgaris	2	2	2	0	0
1ubp	bac	sporosarcina_pasteurii	9	3	3	0	0
1ubr	bac	desulfovibrio_vulgaris	2	2	2	0	0
1ubs	bac	salmonella_typhimurium	4	2	2	0	0
1ubt	bac	desulfovibrio_vulgaris	2	2	2	0	0
1ubu	bac	desulfovibrio_vulgaris	2	2	2	0	0
1uc4	bac	klebsiella_oxytoca	6	3	3	0	0
1uc5	bac	klebsiella_oxytoca	6	3	3	0	0
1udi	vir	multi	2	2	2	1	0
1uea	euk	homo_sapiens	2	2	2	1	0
1uex	euk	multi	3	3	2	1	0
1ugh	multi	multi	2	2	2	1	1
1ugp	bac	pseudonocardia_thermophila	2	2	2	0	0
1ugq	bac	pseudonocardia_thermophila	2	2	2	0	0
1ugr	bac	pseudonocardia_thermophila	2	2	2	0	0
1ugs	bac	pseudonocardia_thermophila	2	2	2	1	1
1uhl	euk	homo_sapiens	2	2	1	0	0
1uiw	euk	homo_sapiens	4	2	1	0	0
1ujw	bac	escherichia_coli	2	2	2	0	0
1ujz	bac	escherichia_coli	2	2	2	0	0
1ukl	euk	multi	3	2	2	1	1
1ukm	euk	echis_multisquamatus	2	2	1	1	0
1ukv	euk	saccharomyces_cerevisiae	2	2	2	1	1
1ul1	euk	homo_sapiens	6	2	2	1	1
1uli	bac	rhodococcus_sp.	6	2	2	0	0
1ulj	bac	rhodococcus_sp.	6	2	2	1	0
1um9	bac	thermus_thermophilus	4	2	2	0	0
1umb	bac	thermus_thermophilus	4	2	2	0	0
1umc	bac	thermus_thermophilus	4	2	2	0	0
1umd	bac	thermus_thermophilus	4	2	2	1	0
1umr	euk	crotalus_durissus	8	2	1	1	1
1umx	bac	rhodobacter_sphaeroides	3	3	2	0	0
1ung	euk	homo_sapiens	2	2	2	0	0
1unh	euk	homo_sapiens	2	2	2	0	0
1unl	euk	homo_sapiens	2	2	2	1	1
1unn	bac	escherichia_coli	4	2	2	1	1
1uos	euk	crotalus_durissus	8	2	1	0	0
1upm	euk	spinacia_oleracea	16	2	2	0	0
1upp	euk	spinacia_oleracea	16	2	2	0	0
1upt	euk	homo_sapiens	4	2	2	1	1
1uqs	euk	homo_sapiens	2	2	2	0	0
1urc	euk	homo_sapiens	2	2	2	0	0
1us7	euk	multi	2	2	2	1	1
1usu	euk	saccharomyces_cerevisiae	2	2	2	0	0
1usv	euk	saccharomyces_cerevisiae	2	2	2	1	1
1usy	bac	thermotoga_maritima	8	2	2	1	0
1uug	multi	multi	2	2	2	0	0
1uuv	bac	pseudomonas_putida	6	2	2	0	0
1uuw	bac	pseudomonas_putida	6	2	2	0	0
1uw4	euk	homo_sapiens	2	2	2	1	1
1uw9	euk	chlamydomonas_reinhardtii	16	2	2	0	0
1uwa	euk	chlamydomonas_reinhardtii	16	2	2	1	0
1uzd	euk	multi	16	2	2	0	0
1uzh	multi	multi	16	2	2	0	0
1uzx	euk	multi	2	2	2	1	0
1v11	euk	homo_sapiens	4	2	2	0	0
1v16	euk	homo_sapiens	4	2	2	0	0
1v18	euk	multi	2	2	2	0	0
1v1m	euk	homo_sapiens	4	2	2	0	0
1v1r	euk	homo_sapiens	4	2	2	0	0
1v29	bac	bacillus_smithii	4	2	2	1	1
1v4l	euk	protobothrops_mucrosquamatus	24	2	1	0	0
1v4u	euk	thunnus_thynnus	4	2	1	0	0
1v4w	euk	thunnus_thynnus	4	2	1	0	0
1v4x	euk	thunnus_thynnus	4	2	1	0	0
1v54	euk	bos_taurus	26	13	13	0	0
1v55	euk	bos_taurus	26	13	13	0	0
1v5i	multi	multi	2	2	2	1	1
1v74	bac	escherichia_coli	2	2	2	1	1
1v75	euk	dipsochelys_dussumieri	4	2	1	0	0
1v7p	euk	multi	3	3	2	1	1
1vac	euk	multi	2	2	2	0	0
1vad	euk	multi	2	2	2	0	0
1vcb	euk	homo_sapiens	3	3	3	0	0
1vet	euk	mus_musculus	2	2	1	0	0
1veu	euk	mus_musculus	2	2	1	1	0
1vf5	bac	mastigocladus_laminosus	8	4	4	0	0
1vf6	euk	multi	2	2	1	1	1
1vg0	euk	rattus_norvegicus	2	2	2	0	0
1vg9	euk	rattus_norvegicus	2	2	2	1	1
1vge	euk	homo_sapiens	2	2	1	0	0
1vgk	euk	multi	2	2	2	0	0
1viw	euk	multi	4	2	2	0	0
1vrn	bac	blastochloris_viridis	4	4	3	0	0
1vrq	bac	corynebacterium_sp.	4	4	4	0	0
1vwt	euk	homo_sapiens	4	2	1	0	0
1vyh	euk	multi	4	2	2	1	1
1vyw	euk	homo_sapiens	2	2	2	0	0
1w0j	euk	bos_taurus	7	3	2	0	0
1w0k	euk	bos_taurus	7	3	2	0	0
1w0v	euk	homo_sapiens	2	2	2	0	0
1w0w	euk	homo_sapiens	2	2	2	0	0
1w1i	euk	multi	4	2	2	1	1
1w1w	euk	saccharomyces_cerevisiae	2	2	2	1	1
1w63	euk	multi	4	4	3	1	1
1w6s	bac	methylobacterium_extorquens	4	2	2	0	0
1w7i	euk	multi	2	2	2	1	0
1w7j	euk	multi	4	2	2	0	0
1w7p	euk	saccharomyces_cerevisiae	4	3	2	1	1
1w85	bac	geobacillus_stearothermophilus	5	3	3	1	1
1w88	bac	geobacillus_stearothermophilus	5	3	3	0	0
1w98	euk	homo_sapiens	2	2	2	1	1
1wa5	euk	multi	3	3	2	1	1
1wbj	bac	salmonella_typhimurium	4	2	2	0	0
1wbx	multi	mus_musculus	2	2	2	0	0
1wby	multi	mus_musculus	2	2	2	0	0
1wbz	multi	mus_musculus	2	2	2	0	0
1wci	euk	homo_sapiens	4	2	2	0	0
1wcm	euk	saccharomyces_cerevisiae	12	12	12	0	0
1wdc	euk	argopecten_irradians	3	3	2	0	0
1wdd	euk	oryza_sativa	16	2	2	0	0
1wdk	bac	pseudomonas_fragi	4	2	2	0	0
1wdl	bac	pseudomonas_fragi	4	2	2	1	1
1wdm	bac	pseudomonas_fragi	4	2	2	0	0
1wdw	arc	pyrococcus_furiosus	4	2	2	1	0
1wmh	euk	homo_sapiens	2	2	1	1	1
1wmi	arc	pyrococcus_horikoshii	4	2	2	1	1
1wmu	euk	dipsochelys_dussumieri	4	2	1	0	0
1wpl	euk	rattus_norvegicus	20	2	2	1	1
1wpx	euk	saccharomyces_cerevisiae	2	2	2	1	1
1wq1	euk	homo_sapiens	2	2	2	1	0
1wqj	euk	homo_sapiens	2	2	2	0	0
1wql	bac	pseudomonas_fluorescens	6	2	2	0	0
1wr6	euk	multi	2	2	2	0	0
1wrd	euk	multi	2	2	2	1	1
1wt9	euk	deinagkistrodon_acutus	2	2	1	0	0
1wth	vir	enterobacteria_phage	6	2	2	0	0
1wuh	bac	desulfovibrio_vulgaris	2	2	2	0	0
1wui	bac	desulfovibrio_vulgaris	2	2	2	0	0
1wuj	bac	desulfovibrio_vulgaris	2	2	2	0	0
1wuk	bac	desulfovibrio_vulgaris	2	2	2	0	0
1wul	bac	desulfovibrio_vulgaris	2	2	2	0	0
1wve	bac	pseudomonas_putida	4	2	2	1	1
1www	euk	homo_sapiens	4	2	2	0	0
1wx2	bac	streptomyces_castaneoglobisporus	2	2	2	0	0
1wx4	bac	streptomyces_castaneoglobisporus	2	2	2	0	0
1wx5	bac	streptomyces_castaneoglobisporus	2	2	2	0	0
1wxc	bac	streptomyces_castaneoglobisporus	2	2	2	0	0
1wyt	bac	thermus_thermophilus	4	2	1	0	0
1wyu	bac	thermus_thermophilus	4	2	1	1	0
1wyv	bac	thermus_thermophilus	4	2	1	0	0
1wyw	euk	homo_sapiens	2	2	2	1	0
1x1u	bac	bacillus_amyloliquefaciens	2	2	2	0	0
1x1w	bac	bacillus_amyloliquefaciens	2	2	2	0	0
1x1x	bac	bacillus_amyloliquefaciens	2	2	2	0	0
1x1y	bac	bacillus_amyloliquefaciens	2	2	2	0	0
1x2t	euk	trimeresurus_flavoviridis	2	2	1	0	0
1x2w	euk	trimeresurus_flavoviridis	2	2	1	0	0
1x31	bac	corynebacterium_sp.	4	4	4	0	0
1x3w	euk	saccharomyces_cerevisiae	2	2	2	0	0
1x3z	euk	saccharomyces_cerevisiae	2	2	2	0	0
1x75	bac	escherichia_coli	4	2	2	1	1
1x79	euk	homo_sapiens	3	2	2	1	1
1x7q	multi	homo_sapiens	2	2	2	0	0
1x7w	euk	homo_sapiens	4	2	2	0	0
1x7x	euk	homo_sapiens	4	2	2	0	0
1x7y	euk	homo_sapiens	4	2	2	0	0
1x7z	euk	homo_sapiens	4	2	2	0	0
1x80	euk	homo_sapiens	4	2	2	0	0
1x81	euk	rattus_norvegicus	2	2	2	0	0
1x86	euk	homo_sapiens	2	2	2	1	0
1x9f	euk	lumbricus_terrestris	12	4	1	1	0
1xb2	euk	bos_taurus	2	2	2	1	1
1xcg	euk	homo_sapiens	2	2	2	0	0
1xd2	euk	homo_sapiens	3	2	2	1	1
1xd3	euk	homo_sapiens	2	2	2	1	0
1xdk	euk	mus_musculus	2	2	1	1	0
1xdt	multi	multi	4	2	2	1	1
1xf6	euk	rhodomonas_sp.	4	3	2	1	1
1xfu	multi	multi	2	2	2	0	0
1xfv	multi	multi	2	2	2	0	0
1xfw	multi	multi	2	2	2	1	1
1xfx	multi	multi	2	2	2	0	0
1xfy	multi	multi	2	2	2	0	0
1xfz	multi	multi	2	2	2	0	0
1xg0	euk	rhodomonas_sp.	4	3	2	0	0
1xg2	euk	multi	2	2	2	1	1
1xh3	euk	homo_sapiens	2	2	2	0	0
1xhm	euk	bos_taurus	2	2	2	1	1
1xjw	bac	escherichia_coli	12	2	2	0	0
1xk4	euk	homo_sapiens	4	2	1	1	1
1xkp	bac	yersinia_pestis	3	3	2	1	1
1xl3	bac	yersinia_pestis	2	2	2	1	1
1xls	euk	multi	2	2	1	0	0
1xlt	bac	rhodospirillum_rubrum	3	2	2	0	0
1xme	bac	thermus_thermophilus	2	2	2	0	0
1xmf	bac	methylococcus_capsulatus	6	3	2	0	0
1xmg	bac	methylococcus_capsulatus	6	3	2	0	0
1xmh	bac	methylococcus_capsulatus	6	3	2	0	0
1xo2	multi	multi	2	2	2	1	0
1xou	bac	escherichia_coli	2	2	2	1	1
1xq5	euk	perca_flavescens	4	2	1	0	0
1xqs	euk	homo_sapiens	2	2	2	1	1
1xr8	multi	homo_sapiens	2	2	2	0	0
1xr9	euk	homo_sapiens	2	2	2	0	0
1xrs	bac	clostridium_sticklandii	4	2	2	1	1
1xt9	euk	homo_sapiens	2	2	2	0	0
1xtg	multi	multi	2	2	2	1	1
1xu3	bac	methylococcus_capsulatus	6	3	2	0	0
1xu5	bac	methylococcus_capsulatus	6	3	2	0	0
1xv9	euk	homo_sapiens	2	2	1	0	0
1xvb	bac	methylococcus_capsulatus	6	3	2	0	0
1xvc	bac	methylococcus_capsulatus	6	3	2	0	0
1xvd	bac	methylococcus_capsulatus	6	3	2	0	0
1xve	bac	methylococcus_capsulatus	6	3	2	0	0
1xvf	bac	methylococcus_capsulatus	6	3	2	0	0
1xvg	bac	methylococcus_capsulatus	6	3	2	0	0
1xvp	euk	homo_sapiens	2	2	1	1	0
1xwd	euk	homo_sapiens	3	3	2	0	0
1xx9	multi	multi	4	2	2	1	0
1xxd	multi	multi	4	2	2	0	0
1xxf	multi	multi	4	2	2	0	0
1xxh	bac	escherichia_coli	5	3	1	0	0
1xxi	bac	escherichia_coli	5	3	1	1	1
1xxm	bac	multi	2	2	2	0	0
1xxt	euk	homo_sapiens	4	2	1	0	0
1xxw	euk	naja_sagittifera	2	2	1	1	0
1xy0	euk	homo_sapiens	4	2	1	0	0
1xye	euk	homo_sapiens	4	2	1	0	0
1xz0	euk	homo_sapiens	4	2	2	0	0
1xz2	euk	homo_sapiens	4	2	1	0	0
1xz4	euk	homo_sapiens	4	2	1	0	0
1xz5	euk	homo_sapiens	4	2	1	0	0
1xz7	euk	homo_sapiens	4	2	1	0	0
1xzu	euk	homo_sapiens	4	2	1	0	0
1xzv	euk	homo_sapiens	4	2	1	0	0
1y01	euk	homo_sapiens	2	2	2	0	0
1y09	euk	homo_sapiens	4	2	1	0	0
1y0a	euk	homo_sapiens	4	2	1	0	0
1y0c	euk	homo_sapiens	4	2	1	0	0
1y0d	euk	homo_sapiens	4	2	1	0	0
1y0t	euk	homo_sapiens	4	2	1	0	0
1y0v	multi	multi	2	2	2	0	0
1y0w	euk	homo_sapiens	4	2	1	0	0
1y14	euk	saccharomyces_cerevisiae	4	2	2	1	1
1y17	euk	deinagkistrodon_acutus	2	2	1	0	0
1y1k	multi	multi	2	2	2	0	0
1y22	euk	homo_sapiens	4	2	1	0	0
1y2z	euk	homo_sapiens	4	2	1	0	0
1y31	euk	homo_sapiens	4	2	1	0	0
1y33	multi	multi	2	2	2	0	0
1y34	multi	multi	2	2	2	0	0
1y35	euk	homo_sapiens	4	2	1	0	0
1y3b	multi	multi	2	2	2	0	0
1y3c	multi	multi	2	2	2	0	0
1y3d	multi	multi	2	2	2	0	0
1y3f	multi	multi	2	2	2	0	0
1y45	euk	homo_sapiens	4	2	1	0	0
1y46	euk	homo_sapiens	4	2	1	0	0
1y48	multi	multi	2	2	2	0	0
1y4a	multi	multi	2	2	2	0	0
1y4b	euk	homo_sapiens	4	2	1	0	0
1y4d	multi	multi	2	2	2	0	0
1y4f	euk	homo_sapiens	4	2	1	0	0
1y4g	euk	homo_sapiens	4	2	1	0	0
1y4h	bac	staphylococcus_aureus	2	2	2	0	0
1y4p	euk	homo_sapiens	4	2	1	0	0
1y4q	euk	homo_sapiens	4	2	1	0	0
1y4r	euk	homo_sapiens	4	2	1	0	0
1y4v	euk	homo_sapiens	4	2	1	0	0
1y4z	bac	escherichia_coli	3	3	3	0	0
1y56	arc	pyrococcus_horikoshii	8	2	2	1	1
1y5f	euk	homo_sapiens	4	2	1	0	0
1y5i	bac	escherichia_coli	3	3	3	0	0
1y5j	euk	homo_sapiens	4	2	1	0	0
1y5k	euk	homo_sapiens	4	2	1	0	0
1y5l	bac	escherichia_coli	3	3	3	0	0
1y5n	bac	escherichia_coli	3	3	3	0	0
1y64	euk	multi	2	2	2	1	1
1y6k	euk	homo_sapiens	4	2	2	0	0
1y6m	multi	multi	4	2	2	0	0
1y6n	multi	multi	4	2	2	0	0
1y75	euk	naja_sagittifera	2	2	1	0	0
1y7c	euk	homo_sapiens	4	2	1	0	0
1y7d	euk	homo_sapiens	4	2	1	0	0
1y7g	euk	homo_sapiens	4	2	1	0	0
1y7z	euk	homo_sapiens	4	2	1	0	0
1y83	euk	homo_sapiens	4	2	1	0	0
1y85	euk	homo_sapiens	4	2	1	0	0
1y8h	euk	equus_caballus	4	2	1	0	0
1y8i	euk	equus_caballus	4	2	1	0	0
1y8k	euk	equus_caballus	4	2	1	0	0
1y8n	euk	homo_sapiens	4	2	2	0	0
1y8o	euk	homo_sapiens	4	2	2	0	0
1y8p	euk	homo_sapiens	4	2	2	0	0
1y8q	euk	homo_sapiens	2	2	1	1	1
1y8r	euk	homo_sapiens	3	3	2	0	0
1y8w	euk	homo_sapiens	4	2	1	0	0
1y8x	euk	homo_sapiens	2	2	2	1	1
1y96	euk	homo_sapiens	2	2		1	0
1ya5	euk	homo_sapiens	3	2	2	1	1
1ya7	multi	multi	42	3	2	0	0
1yag	euk	multi	2	2	2	0	0
1yar	multi	multi	42	3	2	0	0
1yau	multi	multi	42	3	2	0	0
1yc0	euk	homo_sapiens	2	2	2	1	0
1ycs	euk	homo_sapiens	2	2	2	0	0
1yd8	euk	multi	2	2	2	1	0
1ydp	euk	homo_sapiens	2	2	2	0	0
1ydz	euk	homo_sapiens	4	2	1	0	0
1ye0	euk	homo_sapiens	4	2	1	0	0
1ye1	euk	homo_sapiens	4	2	1	0	0
1ye2	euk	homo_sapiens	4	2	1	0	0
1yen	euk	homo_sapiens	4	2	1	0	0
1yeo	euk	homo_sapiens	4	2	1	0	0
1yeq	euk	homo_sapiens	4	2	1	0	0
1yeu	euk	homo_sapiens	4	2	1	0	0
1yev	euk	homo_sapiens	4	2	1	0	0
1yew	bac	methylococcus_capsulatus	3	3		0	0
1yf6	bac	rhodobacter_sphaeroides	3	3	2	0	0
1yff	euk	homo_sapiens	4	2	1	0	0
1yg5	euk	homo_sapiens	4	2	1	0	0
1ygd	euk	homo_sapiens	4	2	1	0	0
1ygf	euk	homo_sapiens	4	2	1	0	0
1yh9	euk	homo_sapiens	4	2	1	0	0
1yhe	euk	homo_sapiens	4	2	1	0	0
1yhn	euk	homo_sapiens	4	2	2	1	1
1yhr	euk	homo_sapiens	4	2	1	0	0
1yhu	euk	riftia_pachyptila	24	4	1	1	0
1yi5	euk	multi	10	2	2	1	1
1yie	euk	homo_sapiens	4	2	1	0	0
1yih	euk	homo_sapiens	4	2	1	0	0
1yke	euk	saccharomyces_cerevisiae	2	2	2	1	1
1ykh	euk	saccharomyces_cerevisiae	2	2	2	0	0
1ykk	bac	pseudomonas_putida	24	2	1	0	0
1ykl	bac	pseudomonas_putida	24	2	1	0	0
1ykm	bac	pseudomonas_putida	24	2	1	0	0
1ykn	bac	pseudomonas_putida	24	2	1	1	1
1yko	bac	pseudomonas_putida	24	2	1	0	0
1ykp	bac	pseudomonas_putida	24	2	1	0	0
1ykt	euk	multi	2	2	2	0	0
1ymm	euk	homo_sapiens	4	4	2	1	1
1yn6	multi	mus_musculus	2	2	2	0	0
1yn7	multi	mus_musculus	2	2	2	0	0
1yov	euk	homo_sapiens	2	2	1	0	0
1yq3	euk	gallus_gallus	4	4	3	1	0
1yq4	euk	gallus_gallus	4	4	3	0	0
1yq9	bac	desulfovibrio_gigas	2	2	2	0	0
1yqw	bac	desulfovibrio_fructosovorans	2	2	2	0	0
1yro	euk	multi	2	2	2	0	0
1yrq	bac	desulfovibrio_fructosovorans	2	2	2	0	0
1yrt	multi	multi	2	2	2	0	0
1yru	multi	multi	2	2	2	0	0
1yst	bac	rhodobacter_sphaeroides	3	3	2	1	1
1ytz	euk	gallus_gallus	3	3	3	1	0
1yu6	multi	multi	2	2	2	0	0
1yvb	euk	multi	2	2	2	1	0
1yvn	euk	multi	2	2	2	0	0
1yvq	euk	homo_sapiens	4	2	1	0	0
1yvt	euk	homo_sapiens	4	2	1	0	0
1yyf	bac	multi	24	2	2	0	0
1yzi	euk	homo_sapiens	4	2	1	0	0
1z0j	euk	multi	2	2	2	1	1
1z0k	euk	homo_sapiens	2	2	2	1	0
1z2b	euk	multi	5	3	2	0	0
1z2c	euk	multi	4	2	2	1	1
1z3e	bac	bacillus_subtilis	2	2	2	0	0
1z5l	euk	mus_musculus	2	2	2	0	0
1z5s	euk	homo_sapiens	4	4	4	0	0
1z5y	bac	escherichia_coli	2	2	2	1	1
1z6o	euk	trichoplusia_ni	24	2	1	1	0
1z7k	euk	multi	2	2	2	1	0
1z7m	bac	lactococcus_lactis	8	2	2	0	0
1z7n	bac	lactococcus_lactis	8	2	2	1	1
1z7q	euk	multi	42	15	2	1	1
1z7x	euk	homo_sapiens	4	2	2	0	0
1z8u	euk	homo_sapiens	2	2	2	0	0
1z92	euk	homo_sapiens	2	2	2	1	1
1z9j	bac	rhodobacter_sphaeroides	3	3	2	0	0
1z9k	bac	rhodobacter_sphaeroides	3	3	2	0	0
1z9s	bac	yersinia_pestis	3	2	2	0	0
1za1	bac	escherichia_coli	12	2	2	0	0
1za2	bac	escherichia_coli	12	2	2	0	0
1zbd	euk	rattus_norvegicus	2	2	2	1	1
1zbx	euk	saccharomyces_cerevisiae	2	2	2	0	0
1zc3	euk	multi	2	2	2	0	0
1zc4	euk	multi	2	2	2	1	0
1ze3	bac	escherichia_coli	3	3	3	0	0
1zgl	euk	homo_sapiens	16	4	2	0	0
1zhb	euk	mus_musculus	2	2	2	0	0
1zhh	bac	vibrio_harveyi	2	2	2	0	0
1zhi	euk	saccharomyces_cerevisiae	2	2	2	1	1
1zhk	euk	homo_sapiens	2	2	2	0	0
1zhl	euk	homo_sapiens	2	2	2	0	0
1zhn	euk	mus_musculus	2	2	2	0	0
1zjd	euk	homo_sapiens	2	2	2	1	0
1zlh	euk	multi	2	2	2	1	0
1zli	euk	multi	2	2	2	1	1
1zm2	multi	multi	2	2	2	0	0
1zm3	multi	multi	2	2	2	0	0
1zm4	multi	multi	2	2	2	0	0
1zm9	multi	multi	2	2	2	0	0
1znv	bac	escherichia_coli	2	2	2	0	0
1zoq	euk	homo_sapiens	2	2	2	1	1
1zot	multi	multi	2	2	2	1	1
1zoy	euk	sus_scrofa	4	4	3	0	0
1zp0	euk	sus_scrofa	4	4	3	0	0
1zq1	arc	pyrococcus_abyssi	4	2	2	1	1
1zr0	euk	multi	2	2	2	1	0
1zrt	bac	rhodobacter_capsulatus	6	3	3	0	0
1zs8	euk	multi	2	2	2	0	0
1zsd	multi	homo_sapiens	2	2	2	0	0
1zt1	euk	mus_musculus	2	2	2	0	0
1zt2	arc	sulfolobus_solfataricus	2	2	2	1	1
1zt4	euk	homo_sapiens	2	2	2	1	0
1zt7	euk	mus_musculus	2	2	2	0	0
1zud	bac	escherichia_coli	4	2	2	1	0
1zun	bac	multi	2	2	2	1	1
1zvs	euk	multi	2	2	2	0	0
1zxi	bac	oligotropha_carboxidovorans	6	3	3	0	0
1zy8	euk	homo_sapiens	3	2	2	1	1
1zyr	bac	thermus_thermophilus	6	5	5	1	1
2a0f	bac	escherichia_coli	12	2	2	0	0
2a19	euk	multi	3	2	2	0	0
2a1a	euk	multi	4	2	2	1	1
2a1j	euk	homo_sapiens	2	2	1	1	1
2a1t	euk	homo_sapiens	6	3	3	1	1
2a1u	euk	homo_sapiens	2	2	2	1	0
2a3z	euk	multi	2	2	2	0	0
2a40	euk	multi	2	2	2	0	0
2a41	euk	multi	2	2	2	1	1
2a42	euk	multi	2	2	2	0	0
2a5d	multi	multi	2	2	2	1	0
2a5f	multi	multi	2	2	2	0	0
2a5g	multi	multi	2	2	2	0	0
2a5t	euk	rattus_norvegicus	2	2	1	1	0
2a5y	euk	caenorhabditis_elegans	3	2	2	1	1
2a68	bac	thermus_thermophilus	6	5	5	0	0
2a69	bac	thermus_thermophilus	6	5	5	0	0
2a6e	bac	thermus_thermophilus	6	5	5	0	0
2a6h	bac	thermus_thermophilus	6	5	5	0	0
2a6q	bac	escherichia_coli	3	2	2	1	1
2a78	multi	multi	2	2	2	0	0
2a83	euk	homo_sapiens	2	2	2	0	0
2a9k	multi	multi	2	2	2	0	0
2aa1	euk	trematomus_newnesi	4	2	1	0	0
2abz	euk	multi	6	2	2	0	0
2acl	euk	multi	2	2	1	1	0
2acz	bac	escherichia_coli	12	4	3	1	1
2ad6	bac	methylophilus_methylotrophus	4	2	2	0	0
2ad7	bac	methylophilus_methylotrophus	4	2	2	0	0
2ad8	bac	methylophilus_methylotrophus	4	2	2	0	0
2ae3	bac	pseudomonas_sp.	2	2	1	0	0
2ae4	bac	pseudomonas_sp.	2	2	1	1	0
2ae5	bac	pseudomonas_sp.	2	2	1	0	0
2afh	bac	azotobacter_vinelandii	6	3	2	0	0
2afi	bac	azotobacter_vinelandii	8	3	2	0	0
2afk	bac	azotobacter_vinelandii	8	3	2	0	0
2agl	bac	alcaligenes_faecalis	4	2	2	0	0
2agw	bac	alcaligenes_faecalis	4	2	2	0	0
2agx	bac	alcaligenes_faecalis	4	2	2	0	0
2agy	bac	alcaligenes_faecalis	4	2	2	0	0
2agz	bac	alcaligenes_faecalis	4	2	2	0	0
2ah0	bac	alcaligenes_faecalis	4	2	2	0	0
2ah1	bac	alcaligenes_faecalis	4	2	2	0	0
2ahj	bac	rhodococcus_erythropolis	4	2	2	0	0
2ahk	bac	streptomyces_castaneoglobisporus	2	2	2	0	0
2ahl	bac	streptomyces_castaneoglobisporus	2	2	2	0	0
2aho	arc	sulfolobus_solfataricus	2	2	2	1	1
2air	bac	escherichia_coli	4	2	2	0	0
2ajf	multi	multi	2	2	2	1	1
2ak4	multi	homo_sapiens	4	4	3	0	0
2aka	euk	multi	2	2	2	1	0
2akr	euk	mus_musculus	2	2	2	0	0
2akw	bac	thermus_thermophilus	4	2	2	0	0
2aly	bac	thermus_thermophilus	4	2	2	0	0
2amc	bac	thermus_thermophilus	4	2	2	0	0
2apo	arc	methanocaldococcus_jannaschii	2	2	2	0	0
2aq1	multi	multi	2	2	2	0	0
2aq2	multi	multi	2	2	2	0	0
2aq3	multi	multi	8	2	2	0	0
2aro	euk	gallus_gallus	8	4	1	0	0
2arp	euk	multi	4	2	2	0	0
2ass	euk	homo_sapiens	3	3	3	1	1
2ast	euk	homo_sapiens	3	3	3	0	0
2at1	bac	escherichia_coli	12	2	2	0	0
2atc	bac	escherichia_coli	12	2	2	0	0
2atp	euk	mus_musculus	2	2	1	1	0
2aus	arc	pyrococcus_abyssi	4	2	2	1	1
2av1	multi	homo_sapiens	2	2	2	0	0
2av7	multi	homo_sapiens	2	2	2	0	0
2avu	bac	escherichia_coli	6	2	2	1	1
2aw2	euk	homo_sapiens	2	2	2	1	0
2axf	multi	homo_sapiens	2	2	2	0	0
2axg	multi	homo_sapiens	2	2	2	0	0
2ayo	euk	homo_sapiens	2	2	2	1	1
2aze	euk	homo_sapiens	3	3	3	1	1
2b0u	euk	homo_sapiens	4	2	2	0	0
2b0z	euk	saccharomyces_cerevisiae	2	2	2	0	0
2b10	euk	saccharomyces_cerevisiae	2	2	2	0	0
2b11	euk	saccharomyces_cerevisiae	2	2	2	1	1
2b12	euk	saccharomyces_cerevisiae	2	2	2	0	0
2b1x	bac	rhodococcus_sp.	6	2	2	1	0
2b24	bac	rhodococcus_sp.	6	2	2	0	0
2b3t	bac	escherichia_coli	2	2	2	1	1
2b42	multi	multi	2	2	2	0	0
2b4j	multi	multi	4	2	2	0	0
2b4s	euk	homo_sapiens	4	2	2	1	1
2b59	bac	clostridium_thermocellum	2	2	2	0	0
2b5i	euk	homo_sapiens	4	4	3	0	0
2b5l	multi	multi	2	2	2	1	1
2b5u	bac	escherichia_coli	2	2	2	1	1
2b76	bac	escherichia_coli	4	4	3	0	0
2b7b	euk	saccharomyces_cerevisiae	2	2	2	0	0
2b7c	euk	saccharomyces_cerevisiae	2	2	2	0	0
2b7h	euk	dusicyon_thous	4	2	1	0	0
2b8k	euk	saccharomyces_cerevisiae	12	12	12	1	1
2ba0	arc	archaeoglobus_fulgidus	9	3	2	1	1
2ba1	arc	archaeoglobus_fulgidus	9	3	2	1	1
2bbk	bac	paracoccus_denitrificans	4	2	2	1	1
2bc4	euk	homo_sapiens	2	2	1	1	1
2bcc	euk	gallus_gallus	9	9	8	0	0
2bcg	euk	saccharomyces_cerevisiae	2	2	2	0	0
2bcj	euk	multi	4	4	4	1	1
2bck	euk	homo_sapiens	2	2	2	0	0
2bcn	euk	saccharomyces_cerevisiae	3	2	2	0	0
2be5	bac	thermus_thermophilus	6	5	5	0	0
2be7	bac	moritella_profunda	12	2	2	0	0
2be9	arc	sulfolobus_acidocaldarius	12	2	2	1	0
2bed	euk	rattus_norvegicus	2	2	2	0	0
2beu	euk	homo_sapiens	4	2	2	0	0
2bev	euk	homo_sapiens	4	2	2	0	0
2bew	euk	homo_sapiens	4	2	2	0	0
2bex	euk	homo_sapiens	2	2	2	1	1
[truncated: 2,954 more rows]
