# Supplementary material for: Protein Flexibility Facilitates Quaternary Structure Assembly and Evolution
Source: PLoS Biol. 2014 May 27;12(5):e1001870. doi: 10.1371/journal.pbio.1001870 (PMC4035275; doi:10.1371/journal.pbio.1001870)
Supplement: Table S6 — Putative older and newer subunits identified from each species, along with the combined set of nonredundant complexes that have both older and newer subunits. Also included here are the results of the analyses including only full-length or nearly full-length PDB chains, and only complexes in which the newer subunits are longer than the older subunits. The highest sequence identity between a human gene and its ortholog in Ensembl Compara is provided for each older subunit. (XLSX) [file pbio.1001870.s015.xlsx]

## Sheet: Species key
Species tag	Full species name	Evolutionary distance from humans (rank)	Ensembl Compara	OMA
chimp	Pan troglodytes	1	X	X
mouse	Mus musculus	2	X	X
rat	Rattus norvegicus	2	X	X
cow	Bos taurs	4	X	X
elephant	Loxodonta africana	5	X	X
opossum	Monodelphis domestica	6	X	X
platypus	Ornithorhynchus anatinus	7	X	X
chicken	Gallus gallus	8	X	X
anole	Anolis carolinensis	8	X	X
xenopus	Xenopus tropicalis	9	X	X
coelacanth	Latimeria chalumnae	10	X
zebrafish	Danio rerio	11	X	X
fugu	Takifugu rubripes	12	X	X
lamprey	Petromyzon marinus	13	X
intestinalis	Ciona intestinalis	14	X	X
savignyi	Ciona savignyi	14	X	X
apis	Apis melifera	15		X
celegans	Caenorhabditis elegans	15	X	X
drosophila	Drospophila melanogaster	15	X	X
monosiga	Monosiga brevicollis	16		X
capsaspora	Capsaspora owczarzaki	17		X
fomitopsis	Fomitopsis pinicola	18		X
pombe	Schizosaccharomyces pombe	18		X
yeast	Saccharomyces cerevisiae	18	X	X
dictyod	Dictyostelium discoideum	19		X
arabidopsis	Arabidposis thaliana	20		X
cryptosporidium	Cryptosporidum parvum	20		X
osativaj	Oryza sativa japonica	20		X
ostreococcusl	Ostreococcus lucimarinus	20		X
phytophthora	Phytophthora infestans	20		X
plasmodium	Plasmodium falciparum	20		X
mjanna	Methanocaldococcus jannaschii	21		X
pkodak	Pyrococcus kodakaraensis	21		X
sulfolobus_p2	Sulfolobus solfataricus p2	21		X
bsub	Bacillus subtilus	22		X
ecoli	Escherichia coli	22		X
synechoccus_cc9311	Synechoccus sp CC9311	22		X
tmaritima	Thermotoga maritima	22		X

## Sheet: Old subunits
Species	PDB ID	Chain	Ensembl human gene ID(s) that map to protein chain	Ortholog gene ID(s) (Ensembl and OMA)	Highest sequence identity between human gene and ortholog (Compara only)
apis	2eim	Y	ENSG00000127184	APIME02031	n/a
apis	2eim	S	ENSG00000135940	APIME03269	n/a
apis	2eim	E	ENSG00000178741	APIME07026	n/a
apis	2eim	H	ENSG00000126267	APIME03761	n/a
apis	2eim	Q	ENSG00000131143	APIME02580	n/a
apis	1lot	B	ENSG00000075624	APIME04421	n/a
apis	1tu3	A	ENSG00000261378-ENSG00000108774-ENSG00000111540	APIME02716	n/a
arabidopsis	3ryt	B	ENSG00000136238-ENSG00000169750-ENSG00000128340-ENSG00000177105	O82480-Q38912-Q9SBJ6-Q38902-Q9XGU0-Q9SU67-P92978-Q38903-O82481-Q38919-Q38937	n/a
arabidopsis	2eim	C	ENSG00000198938	ARATH04834	n/a
arabidopsis	2eim	N	ENSG00000198804	P60620	n/a
arabidopsis	2eim	O	ENSG00000198712	ARATH00091	n/a
arabidopsis	2eim	H	ENSG00000126267	Q9SUD3-Q945L0	n/a
arabidopsis	3bji	B	ENSG00000136238-ENSG00000169750-ENSG00000128340-ENSG00000177105	O82480-Q38912-Q9SBJ6-Q38902-Q9XGU0-Q9SU67-P92978-Q38903-O82481-Q38919-Q38937	n/a
arabidopsis	3n2k	A	ENSG00000167552-ENSG00000123416-ENSG00000198033-ENSG00000075886	P29511-ARATH15977-ARATH24415	n/a
arabidopsis	3n2k	D	ENSG00000137267-ENSG00000137285-ENSG00000188229-ENSG00000232421-ENSG00000232575-ENSG00000224156-ENSG00000227739-ENSG00000229684-ENSG00000235067-ENSG00000183311-ENSG00000196230-ENSG00000104833	P29517-P29515-P29514-P29516-P24636-ARATH19835-P29513-P12411	n/a
arabidopsis	3lnm	A	ENSG00000069424-ENSG00000169282	O23016	n/a
arabidopsis	2c9w	C	ENSG00000154582	ARATH19469	n/a
arabidopsis	2qho	A	ENSG00000143947-ENSG00000221983-ENSG00000170315	P59232-P59233-P59271-ARATH12896-ARATH25855	n/a
arabidopsis	3hct	B	ENSG00000177889	ARATH22084-Q94A97	n/a
arabidopsis	1fqj	A	ENSG00000114349-ENSG00000134183-ENSG00000214415	P18064	n/a
arabidopsis	2wss	H	ENSG00000099624	Q96252	n/a
arabidopsis	2wss	A	ENSG00000152234	ARATH00154	n/a
arabidopsis	2wss	J	ENSG00000241837	Q96251	n/a
arabidopsis	2wss	F	ENSG00000110955	ARATH14879-Q9C5A9-P83484	n/a
arabidopsis	2wss	G	ENSG00000165629	Q96250	n/a
arabidopsis	2nz0	A	ENSG00000182132-ENSG00000185774-ENSG00000115041-ENSG00000120049	O81445-Q8LEM7-Q7FRS8-O81223-Q8LAS7	n/a
arabidopsis	3uio	A	ENSG00000103275	Q42551	n/a
arabidopsis	3uio	C	ENSG00000100401	Q9LE82-Q9M651	n/a
arabidopsis	3uio	B	ENSG00000188612	P55852-Q8VZI7-ARATH19034-B3H5R8	n/a
arabidopsis	1ma9	B	ENSG00000143632-ENSG00000159251-ENSG00000107796-ENSG00000163017-ENSG00000075624	P53496-Q96292-P53497-ARATH13021-P53492-P53494-Q96293	n/a
arabidopsis	2d5r	A	ENSG00000198791-ENSG00000155508	Q9SKZ2-Q9LEU4-Q9S9P2-ARATH27466	n/a
arabidopsis	2v7q	H	ENSG00000099624	Q96252	n/a
arabidopsis	2v7q	A	ENSG00000152234	ARATH00154	n/a
arabidopsis	2v7q	F	ENSG00000110955	ARATH14879-Q9C5A9-P83484	n/a
arabidopsis	2v7q	G	ENSG00000165629	Q96250	n/a
arabidopsis	2pop	A	ENSG00000100324	Q9LUS8	n/a
arabidopsis	1yhn	A	ENSG00000075785	Q9LW76-Q9LS94-Q9XI98-Q9C820	n/a
arabidopsis	1tu3	A	ENSG00000144566-ENSG00000261378-ENSG00000108774-ENSG00000111540	Q9SN68-P31582	n/a
arabidopsis	2d7c	A	ENSG00000103769-ENSG00000185236-ENSG00000132698	O49513-Q9SN35-Q96283-Q9FK68-Q9FIF9-Q9LNW1-O04486-Q39222-Q9S810-Q9SMQ6-Q9LH50-Q9FJN8-Q9LNK1	n/a
arabidopsis	2gzh	A	ENSG00000103769-ENSG00000185236-ENSG00000132698	O49513-Q9SN35-Q96283-Q9FK68-Q9FIF9-Q9LNW1-O04486-Q39222-Q9S810-Q9SMQ6-Q9LH50-Q9FJN8-Q9LNK1	n/a
arabidopsis	2yho	B	ENSG00000072401-ENSG00000078967-ENSG00000131508-ENSG00000109332	ARATH02987-Q9SLE4-P35134-P35131-P35131-P35133-Q9FKT3	n/a
arabidopsis	1g6v	A	ENSG00000104267	ARATH02215-ARATH06429	n/a
arabidopsis	3cwz	A	ENSG00000175582-ENSG00000154917	Q9SMR4-Q9SID8-O80501-Q9LFT9	n/a
arabidopsis	3mop	J	ENSG00000198001	ARATH04754-ARATH04798-ARATH06226-ARATH06471-ARATH07603-ARATH09527-Q9LRP3-ARATH11645-B9DFG5-Q8GXZ3	n/a
arabidopsis	2izv	C	ENSG00000154582	ARATH19469	n/a
arabidopsis	3n3k	B	ENSG00000143947-ENSG00000221983-ENSG00000170315	P59232-P59233-P59271-ARATH12896-ARATH25855	n/a
bsub	1y8p	D	ENSG00000150768	O31550-P37942	n/a
bsub	3fmo	B	ENSG00000168872-ENSG00000109832	BACSU00457-O34750-P54475-BACSU03909	n/a
bsub	2eim	C	ENSG00000198938	P24012-P34958	n/a
bsub	2eim	N	ENSG00000198804	BACSU01489-P34956	n/a
bsub	1us7	A	ENSG00000096384-ENSG00000080824	P46208	n/a
bsub	1e79	A	ENSG00000152234	P37808	n/a
bsub	1e79	F	ENSG00000110955	P37809	n/a
bsub	1e79	G	ENSG00000165629	P37810	n/a
bsub	2r9r	A	ENSG00000069424-ENSG00000169282-ENSG00000170049	P80874-P54569-BACSU02683	n/a
bsub	1wpl	F	ENSG00000131979	P19465	n/a
capsaspora	3ryt	B	ENSG00000136238-ENSG00000070831	CAPO304324-CAPO302553	n/a
capsaspora	2eim	T	ENSG00000156885	CAPO301355	n/a
capsaspora	2eim	E	ENSG00000178741	CAPO304052	n/a
capsaspora	2eim	H	ENSG00000126267	CAPO303298	n/a
capsaspora	3ohm	A	ENSG00000156052-ENSG00000088256-ENSG00000156049	CAPO301137-CAPO305956	n/a
capsaspora	1jv2	B	ENSG00000259207	CAPO306147	n/a
capsaspora	2bex	A	ENSG00000023191	CAPO307107-CAPO308013	n/a
capsaspora	3n2k	A	ENSG00000198033-ENSG00000075886-ENSG00000127824	CAPO307725	n/a
capsaspora	3n2k	D	ENSG00000137267-ENSG00000137285-ENSG00000188229-ENSG00000232421-ENSG00000232575-ENSG00000224156-ENSG00000227739-ENSG00000229684-ENSG00000235067-ENSG00000183311-ENSG00000196230-ENSG00000104833-ENSG00000176014	CAPO302030-CAPO302031	n/a
capsaspora	3k6s	B	ENSG00000160255	CAPO306147	n/a
capsaspora	1wpl	F	ENSG00000131979	CAPO308209	n/a
capsaspora	2qho	A	ENSG00000143947-ENSG00000221983-ENSG00000170315	CAPO302023-CAPO305822-CAPO300274-CAPO300620	n/a
capsaspora	1exb	A	ENSG00000169282	CAPO307947	n/a
capsaspora	2v5p	A	ENSG00000197081	CAPO302190	n/a
capsaspora	3uio	A	ENSG00000103275	CAPO302605	n/a
capsaspora	3uio	C	ENSG00000100401	CAPO305750	n/a
capsaspora	3uio	B	ENSG00000188612	CAPO300067	n/a
capsaspora	1ma9	B	ENSG00000075624	CAPO307225	n/a
capsaspora	1z7x	D	ENSG00000023191	CAPO307107-CAPO308013	n/a
capsaspora	1a4y	A	ENSG00000023191	CAPO307107-CAPO308013	n/a
capsaspora	1yhn	A	ENSG00000075785	CAPO302272	n/a
capsaspora	1tu3	A	ENSG00000261378-ENSG00000108774-ENSG00000111540	CAPO302664	n/a
capsaspora	2d7c	A	ENSG00000103769-ENSG00000185236	CAPO301358	n/a
capsaspora	2gzh	A	ENSG00000103769-ENSG00000185236	CAPO301358	n/a
capsaspora	2yho	B	ENSG00000072401-ENSG00000078967-ENSG00000131508-ENSG00000109332	CAPO300862	n/a
capsaspora	2izv	C	ENSG00000154582	CAPO306895	n/a
celegans	2eim	C	ENSG00000198938	WBGene00010962-CAEEL12690	42
celegans	2eim	T	ENSG00000156885	WBGene00006519	32
celegans	2eim	N	ENSG00000198804	WBGene00010964-CAEEL12692	60
celegans	2eim	S	ENSG00000135940	WBGene00000371-CAEEL01937	29
celegans	2eim	O	ENSG00000198712	WBGene00010965-CAEEL12693	40
celegans	2eim	E	ENSG00000178741	WBGene00012553	37
celegans	2eim	H	ENSG00000126267	WBGene00022170	37
celegans	2eim	Q	ENSG00000131143	WBGene00012354-CAEEL02747	24
celegans	3k6s	B	ENSG00000160255	WBGene00003930	37
celegans	1x79	A	ENSG00000100083	WBGene00000166	20
celegans	1lot	B	ENSG00000075624-ENSG00000184009	WBGene00000064-WBGene00000065-WBGene00000067-P10984-CAEEL15448-P10986	98
celegans	3qwr	C	ENSG00000115414	WBGene00017013	2
celegans	1f3v	B	ENSG00000127191	WBGene00006612	23
celegans	1tu3	A	ENSG00000144566-ENSG00000108774-ENSG00000111540	WBGene00004268-CAEEL01809	75
chicken	1z8u	B	ENSG00000206172-ENSG00000188536	ENSGALG00000007468-CHICK04182	70
coelacanth	1z8u	B	ENSG00000206172-ENSG00000188536	ENSLACG00000005865	51
cryptosporidium	3n2k	A	ENSG00000167552-ENSG00000123416-ENSG00000198033-ENSG00000075886-ENSG00000152086	CRYPV01928	n/a
cryptosporidium	3n2k	D	ENSG00000176014	CRYPV01015	n/a
cryptosporidium	1yhn	A	ENSG00000075785	CRYPV01257	n/a
cryptosporidium	3uin	A	ENSG00000103275	CRYPV01373	n/a
cryptosporidium	2qho	A	ENSG00000143947-ENSG00000221983-ENSG00000170315	CRYPV01950-CRYPV01317-CRYPV02780	n/a
cryptosporidium	3hct	B	ENSG00000177889-ENSG00000102069	CRYPV02311	n/a
cryptosporidium	2wss	F	ENSG00000110955	CRYPV03118	n/a
cryptosporidium	1tu3	A	ENSG00000144566-ENSG00000261378-ENSG00000108774-ENSG00000111540	CRYPV02404	n/a
cryptosporidium	2d7c	A	ENSG00000103769-ENSG00000185236	CRYPV01676	n/a
cryptosporidium	1lot	B	ENSG00000143632-ENSG00000159251-ENSG00000075624	P26183	n/a
cryptosporidium	2gzh	A	ENSG00000103769-ENSG00000185236	CRYPV01676	n/a
cryptosporidium	2yho	B	ENSG00000072401-ENSG00000078967-ENSG00000131508-ENSG00000109332	CRYPV01701	n/a
cryptosporidium	2d5r	A	ENSG00000198791-ENSG00000155508	CRYPV02127	n/a
cryptosporidium	3cwz	A	ENSG00000175582-ENSG00000154917	CRYPV03176	n/a
cryptosporidium	2v7q	F	ENSG00000110955	CRYPV03118	n/a
cryptosporidium	3n3k	B	ENSG00000143947-ENSG00000221983-ENSG00000170315	CRYPV01950-CRYPV01317-CRYPV02780	n/a
dictyod	3ryt	B	ENSG00000136238-ENSG00000169750-ENSG00000128340	P34145-P34144-P34146	n/a
dictyod	2eim	H	ENSG00000126267	Q54P95	n/a
dictyod	1s1c	A	ENSG00000067560-ENSG00000143878	Q23862	n/a
dictyod	3ohm	A	ENSG00000156052-ENSG00000156049	Q54R41-P34043	n/a
dictyod	3bji	B	ENSG00000136238-ENSG00000169750-ENSG00000128340	P34145-P34144-P34146	n/a
dictyod	2bex	A	ENSG00000023191	DICDI05615	n/a
dictyod	3n2k	A	ENSG00000167552-ENSG00000123416-ENSG00000198033-ENSG00000075886-ENSG00000152086-ENSG00000127824	DICDI06748-P32255	n/a
dictyod	3n2k	D	ENSG00000188229-ENSG00000232421-ENSG00000232575-ENSG00000224156-ENSG00000227739-ENSG00000229684-ENSG00000235067-ENSG00000183311-ENSG00000196230-ENSG00000104833-ENSG00000176014	P32256	n/a
dictyod	4e18	B	ENSG00000044115-ENSG00000066032-ENSG00000183230	Q54MH2	n/a
dictyod	1wpl	F	ENSG00000131979	Q94465	n/a
dictyod	2c9w	C	ENSG00000154582	Q54Q05	n/a
dictyod	2qho	A	ENSG00000143947-ENSG00000221983	P14797-P14794	n/a
dictyod	1fqj	A	ENSG00000114349-ENSG00000127955-ENSG00000134183-ENSG00000065135-ENSG00000214415-ENSG00000114353	P16051-P34044-P16894-P34042	n/a
dictyod	2wss	H	ENSG00000099624	Q55F42	n/a
dictyod	2wss	A	ENSG00000152234	Q9XPJ9	n/a
dictyod	2wss	J	ENSG00000241837	Q54RA8	n/a
dictyod	2wss	F	ENSG00000110955	Q55CS9	n/a
dictyod	2wss	G	ENSG00000165629	Q54DF1	n/a
dictyod	1wq1	A	ENSG00000174775-ENSG00000133703-ENSG00000213281	P03967-P15064	n/a
dictyod	3uio	A	ENSG00000103275	DICDI09274-Q9NGP4	n/a
dictyod	3uio	B	ENSG00000188612	DICDI08805	n/a
dictyod	1ma9	B	ENSG00000075624	Q553U6-P07830-Q54GX7	n/a
dictyod	1z7x	D	ENSG00000023191	DICDI05615	n/a
dictyod	2v7q	H	ENSG00000099624	Q55F42	n/a
dictyod	2v7q	A	ENSG00000152234	Q9XPJ9	n/a
dictyod	2v7q	F	ENSG00000110955	Q55CS9	n/a
dictyod	2v7q	G	ENSG00000165629	Q54DF1	n/a
dictyod	2c5l	A	ENSG00000174775-ENSG00000133703-ENSG00000213281	P03967-P15064	n/a
dictyod	1a4y	A	ENSG00000023191	DICDI05615	n/a
dictyod	1yhn	A	ENSG00000075785	P36411	n/a
dictyod	1tu3	A	ENSG00000144566-ENSG00000261378-ENSG00000108774-ENSG00000111540	Q86JP3	n/a
dictyod	2d7c	A	ENSG00000103769-ENSG00000185236	P36412	n/a
dictyod	2gzh	A	ENSG00000103769-ENSG00000185236	P36412	n/a
dictyod	2yho	B	ENSG00000072401-ENSG00000078967-ENSG00000131508-ENSG00000109332	DICDI10905	n/a
dictyod	1x86	B	ENSG00000067560-ENSG00000143878	Q23862	n/a
dictyod	2izv	C	ENSG00000154582	Q54Q05	n/a
dictyod	3n3k	B	ENSG00000143947-ENSG00000221983	P14797-P14794	n/a
drosophila	1fze	A	ENSG00000171560	FBgn0003326	15
drosophila	1fze	E	ENSG00000171564	FBgn0087011	23
drosophila	2eim	C	ENSG00000198938	FBgn0013676-P00417	65
drosophila	2eim	V	ENSG00000164919	DROME00676	n/a
drosophila	2eim	T	ENSG00000156885	FBgn0036830-FBgn0050093-FBgn0034877-DROME04158-DROME05300	43
drosophila	2eim	Y	ENSG00000127184	FBgn0040773-DROME03285	48
drosophila	2eim	N	ENSG00000198804	FBgn0013674-P00399	75
drosophila	2eim	S	ENSG00000135940	FBgn0031830-DROME00842	32
drosophila	2eim	O	ENSG00000198712	FBgn0013675-P00408	56
drosophila	2eim	E	ENSG00000178741	FBgn0019624-Q94514	45
drosophila	2eim	H	ENSG00000126267	FBgn0031066-DROME14282	53
drosophila	2eim	Q	ENSG00000131143	FBgn0033020-FBgn0032833-DROME02413-DROME02671	34
drosophila	3k6s	B	ENSG00000160255	FBgn0004657	37
drosophila	1x79	A	ENSG00000100083	FBgn0030141	24
drosophila	1lpa	B	ENSG00000175535	FBgn0029831	31
drosophila	1lot	B	ENSG00000075624-ENSG00000184009-ENSG00000169067-ENSG00000107796	FBgn0000044-FBgn0000046-FBgn0011743-P10981-P02572-P10987	95
drosophila	1f3v	B	ENSG00000127191	FBgn0030748	15
drosophila	1g73	B	ENSG00000101966-ENSG00000163098	FBgn0260635-FBgn0015247-Q24307-Q24306	33
drosophila	1tu3	A	ENSG00000144566-ENSG00000108774-ENSG00000111540-ENSG00000261378	FBgn0014010-DROME00295	74
ecoli	1y8p	D	ENSG00000150768	ECOLX02257	n/a
ecoli	3fmo	B	ENSG00000168872-ENSG00000109832	ECOLX01316-ECOLX01509-ECOLX04108	n/a
ecoli	2eim	N	ENSG00000198804	ECOLX01735	n/a
ecoli	1us7	A	ENSG00000096384-ENSG00000080824	ECOLX01778	n/a
ecoli	1e79	A	ENSG00000152234	ECOLX04453	n/a
ecoli	1e79	F	ENSG00000110955	ECOLX04451	n/a
ecoli	1e79	G	ENSG00000165629	ECOLX04452	n/a
ecoli	2r9r	A	ENSG00000069424-ENSG00000169282-ENSG00000170049	ECOLX01720-ECOLX03478-ECOLX03572	n/a
fomitopsis	3ryt	B	ENSG00000136238-ENSG00000169750-ENSG00000128340-ENSG00000070831	FOMPI02229-FOMPI06079	n/a
fomitopsis	2eim	E	ENSG00000178741	FOMPI08397	n/a
fomitopsis	2eim	H	ENSG00000126267	FOMPI12629	n/a
fomitopsis	3n2k	A	ENSG00000167552-ENSG00000123416-ENSG00000198033-ENSG00000075886	FOMPI02505	n/a
fomitopsis	3n2k	D	ENSG00000188229-ENSG00000232421-ENSG00000232575-ENSG00000224156-ENSG00000227739-ENSG00000229684-ENSG00000235067-ENSG00000183311-ENSG00000196230-ENSG00000104833	FOMPI09907	n/a
fomitopsis	2c9w	C	ENSG00000154582	FOMPI09138	n/a
fomitopsis	2qho	A	ENSG00000143947-ENSG00000170315	FOMPI03264-FOMPI01519	n/a
fomitopsis	1fqj	A	ENSG00000114349-ENSG00000127955-ENSG00000065135-ENSG00000214415-ENSG00000114353	FOMPI01809	n/a
fomitopsis	1exb	A	ENSG00000069424-ENSG00000169282-ENSG00000170049	FOMPI01553-FOMPI02787-FOMPI04578	n/a
fomitopsis	2wss	H	ENSG00000099624	FOMPI01607	n/a
fomitopsis	2wss	A	ENSG00000152234	FOMPI11669	n/a
fomitopsis	2wss	J	ENSG00000241837	FOMPI06319	n/a
fomitopsis	2wss	F	ENSG00000110955	FOMPI02427	n/a
fomitopsis	2wss	K	ENSG00000116459	FOMPI11895	n/a
fomitopsis	2wss	G	ENSG00000165629	FOMPI03128	n/a
fomitopsis	3uio	A	ENSG00000103275	FOMPI09399	n/a
fomitopsis	3uio	C	ENSG00000100401	FOMPI08690	n/a
fomitopsis	3uio	B	ENSG00000188612	FOMPI09299	n/a
fomitopsis	1ma9	B	ENSG00000159251-ENSG00000107796-ENSG00000075624	FOMPI11220	n/a
fomitopsis	1tu3	A	ENSG00000144566-ENSG00000261378-ENSG00000108774-ENSG00000111540	FOMPI01913-FOMPI02893	n/a
fomitopsis	2d7c	A	ENSG00000103769-ENSG00000185236	FOMPI13183	n/a
fomitopsis	2gzh	A	ENSG00000103769-ENSG00000185236	FOMPI13183	n/a
fomitopsis	2yho	B	ENSG00000072401-ENSG00000078967-ENSG00000131508-ENSG00000109332	FOMPI04077	n/a
fomitopsis	3mop	J	ENSG00000198001	FOMPI09061-FOMPI09076	n/a
fomitopsis	2izv	C	ENSG00000154582	FOMPI09138	n/a
fugu	1z8u	B	ENSG00000206172-ENSG00000188536	ENSTRUG00000016920	42
intestinalis	2eim	E	ENSG00000178741	ENSCING00000015350-CIOIN02909	39
intestinalis	2eim	Q	ENSG00000131143	ENSCING00000022374-CIOIN07970	29
intestinalis	1lot	B	ENSG00000075624-ENSG00000184009-ENSG00000169067-ENSG00000188219-ENSG00000196604-ENSG00000196834-ENSG00000222038-ENSG00000143632-ENSG00000159251	ENSCING00000000848-ENSCING00000008797-ENSCING00000000846-ENSCING00000008902-ENSCING00000008777-ENSCING00000008771-ENSCING00000012242-CIOIN06944-CIOIN09394-CIOIN10005-CIOIN11931-CIOIN15657	96
intestinalis	1f3v	B	ENSG00000127191	ENSCING00000021357	18
intestinalis	1g73	B	ENSG00000101966-ENSG00000163098	ENSCING00000016659-ENSCING00000000033-ENSCING00000019591-ENSCING00000009947-ENSCING00000011291-ENSCING00000002533-ENSCING00000004216-ENSCING00000004738-ENSCING00000005071	33
lamprey	2eim	C	ENSG00000198938	ENSPMAG00000013102	77
lamprey	2eim	N	ENSG00000198804	ENSPMAG00000013095	85
lamprey	2eim	O	ENSG00000198712	ENSPMAG00000013098	63
lamprey	2eim	E	ENSG00000178741	ENSPMAG00000001654	63
mjanna	3fmp	B	ENSG00000168872	Q58083	n/a
monosiga	3ryt	B	ENSG00000136238-ENSG00000169750-ENSG00000070831	MONBE07753-MONBE07159	n/a
monosiga	2eim	E	ENSG00000178741	MONBE01260	n/a
monosiga	2eim	H	ENSG00000126267	MONBE02607	n/a
monosiga	3ohm	A	ENSG00000156052-ENSG00000156049	MONBE04118	n/a
monosiga	2bex	A	ENSG00000023191	MONBE05483	n/a
monosiga	3cki	A	ENSG00000151694	MONBE06248	n/a
monosiga	3n2k	A	ENSG00000198033-ENSG00000075886-ENSG00000152086	MONBE02730	n/a
monosiga	3n2k	D	ENSG00000188229-ENSG00000104833	MONBE02324-MONBE06299	n/a
monosiga	2qho	A	ENSG00000143947-ENSG00000170315	MONBE07930-MONBE02529	n/a
monosiga	2v5p	A	ENSG00000197081	MONBE08049-MONBE08251	n/a
monosiga	3bh6	A	ENSG00000138175	MONBE04768-MONBE04769	n/a
monosiga	3uio	A	ENSG00000103275	MONBE02446	n/a
monosiga	1ma9	B	ENSG00000075624	MONBE08612	n/a
monosiga	1z7x	D	ENSG00000023191	MONBE05483	n/a
monosiga	1a4y	A	ENSG00000023191	MONBE05483	n/a
monosiga	1tu3	A	ENSG00000261378-ENSG00000108774	MONBE07853	n/a
monosiga	2gzh	A	ENSG00000103769-ENSG00000185236	MONBE07952	n/a
monosiga	2izv	C	ENSG00000154582	MONBE06696	n/a
osativaj	3ryt	B	ENSG00000136238-ENSG00000169750-ENSG00000128340-ENSG00000177105	Q6EP31-Q6Z7L8-Q9SSX0-Q68Y52-Q6ZHA3-Q6Z808	n/a
osativaj	2eim	C	ENSG00000198938	ORYSJ32254	n/a
osativaj	2eim	N	ENSG00000198804	P14578-ORYSJ32310	n/a
osativaj	2eim	O	ENSG00000198712	ORYSJ32286	n/a
osativaj	2eim	H	ENSG00000126267	ORYSJ52486	n/a
osativaj	3bji	B	ENSG00000136238-ENSG00000169750-ENSG00000128340-ENSG00000177105	Q6EP31-Q6Z7L8-Q9SSX0-Q68Y52-Q6ZHA3-Q6Z808	n/a
osativaj	3n2k	A	ENSG00000167552-ENSG00000123416-ENSG00000198033-ENSG00000075886-ENSG00000152086	P28752-Q53M52-ORYSJ40635	n/a
osativaj	3n2k	D	ENSG00000137267-ENSG00000137285-ENSG00000188229-ENSG00000232421-ENSG00000232575-ENSG00000224156-ENSG00000227739-ENSG00000229684-ENSG00000235067-ENSG00000183311-ENSG00000196230-ENSG00000104833	P45960-Q40665-Q8H7U1-Q76FS2-P37832-Q76FS3-Q43594-P46265	n/a
osativaj	3lnm	A	ENSG00000169282-ENSG00000170049	Q40648	n/a
osativaj	2c9w	C	ENSG00000154582	ORYSJ08691	n/a
osativaj	2qho	A	ENSG00000143947-ENSG00000221983	P51431-Q9ARZ9-ORYSJ37189-ORYSJ41878	n/a
osativaj	3hct	B	ENSG00000177889	ORYSJ12335	n/a
osativaj	1fqj	A	ENSG00000114349-ENSG00000127955-ENSG00000134183-ENSG00000065135-ENSG00000214415-ENSG00000114353	ORYSJ22701	n/a
osativaj	2wss	H	ENSG00000099624	ORYSJ41944	n/a
osativaj	2wss	A	ENSG00000152234	ORYSJ29998-ORYSJ32313	n/a
osativaj	2wss	J	ENSG00000241837	ORYSJ27172	n/a
osativaj	2wss	F	ENSG00000110955	ORYSJ12423-Q01859	n/a
osativaj	2wss	G	ENSG00000165629	ORYSJ54851	n/a
osativaj	3uio	A	ENSG00000103275	ORYSJ35640-ORYSJ36239-ORYSJ53178	n/a
osativaj	3uio	C	ENSG00000100401	ORYSJ49139	n/a
osativaj	3uio	B	ENSG00000188612	ORYSJ51185-P55857	n/a
osativaj	1ma9	B	ENSG00000143632-ENSG00000159251-ENSG00000107796-ENSG00000163017-ENSG00000075624	ORYSJ00070-ORYSJ14451-ORYSJ21859-ORYSJ32868-A3C6D7-Q10DV7-Q10AZ4-ORYSJ51572	n/a
osativaj	2d5r	A	ENSG00000198791-ENSG00000155508	ORYSJ04811-ORYSJ13554-ORYSJ28512	n/a
osativaj	2zxx	C	ENSG00000167513	ORYSJ47278	n/a
osativaj	2v7q	H	ENSG00000099624	ORYSJ41944	n/a
osativaj	2v7q	A	ENSG00000152234	ORYSJ29998-ORYSJ32313	n/a
osativaj	2v7q	F	ENSG00000110955	ORYSJ12423-Q01859	n/a
osativaj	2v7q	G	ENSG00000165629	ORYSJ54851	n/a
osativaj	1yhn	A	ENSG00000075785	ORYSJ35050-ORYSJ48880	n/a
osativaj	1tu3	A	ENSG00000144566-ENSG00000261378-ENSG00000108774-ENSG00000111540	ORYSJ21779-ORYSJ40138	n/a
osativaj	2d7c	A	ENSG00000103769-ENSG00000185236-ENSG00000132698	ORYSJ00058-P40393-ORYSJ46215-ORYSJ37971	n/a
osativaj	2gzh	A	ENSG00000103769-ENSG00000185236-ENSG00000132698	ORYSJ00058-P40393-ORYSJ46215-ORYSJ37971	n/a
osativaj	2yho	B	ENSG00000072401-ENSG00000078967-ENSG00000131508-ENSG00000109332	ORYSJ07113-ORYSJ09339-ORYSJ10381-Q8S920-ORYSJ30329-ORYSJ56851-Q8S919	n/a
osativaj	3cwz	A	ENSG00000175582-ENSG00000154917	ORYSJ41951-ORYSJ36829	n/a
osativaj	3mop	J	ENSG00000198001	ORYSJ00011-ORYSJ28715-ORYSJ35311-ORYSJ36662-ORYSJ37618	n/a
osativaj	2izv	C	ENSG00000154582	ORYSJ08691	n/a
osativaj	3n3k	B	ENSG00000143947-ENSG00000221983	P51431-Q9ARZ9-ORYSJ37189-ORYSJ41878	n/a
ostreococcusl	3ryt	B	ENSG00000169750-ENSG00000128340-ENSG00000070831-ENSG00000177105	OSTLU03065	n/a
ostreococcusl	2eim	H	ENSG00000126267	OSTLU06711	n/a
ostreococcusl	3bji	B	ENSG00000169750-ENSG00000128340-ENSG00000070831-ENSG00000177105	OSTLU03065	n/a
ostreococcusl	2bex	A	ENSG00000023191	OSTLU01035	n/a
ostreococcusl	3n2k	A	ENSG00000167552-ENSG00000123416-ENSG00000198033-ENSG00000075886	OSTLU04048-OSTLU05985	n/a
ostreococcusl	3n2k	D	ENSG00000188229-ENSG00000232421-ENSG00000232575-ENSG00000224156-ENSG00000227739-ENSG00000229684-ENSG00000235067-ENSG00000183311-ENSG00000196230	OSTLU00445-OSTLU00218	n/a
ostreococcusl	1f3v	B	ENSG00000127191	OSTLU04167	n/a
ostreococcusl	3v65	A	ENSG00000188157	OSTLU05700	n/a
ostreococcusl	1wpl	F	ENSG00000131979	OSTLU02294	n/a
ostreococcusl	2c9w	C	ENSG00000154582	OSTLU05973	n/a
ostreococcusl	2qho	A	ENSG00000143947-ENSG00000221983	OSTLU03312-OSTLU03852	n/a
ostreococcusl	3hct	B	ENSG00000177889-ENSG00000102069	OSTLU02533	n/a
ostreococcusl	3m0a	A	ENSG00000127191	OSTLU04167	n/a
ostreococcusl	2wss	H	ENSG00000099624	OSTLU04483	n/a
ostreococcusl	2wss	A	ENSG00000152234	OSTLU00795	n/a
ostreococcusl	2wss	J	ENSG00000241837	OSTLU02480	n/a
ostreococcusl	2wss	F	ENSG00000110955	OSTLU01580	n/a
ostreococcusl	2wss	G	ENSG00000165629	OSTLU00398	n/a
ostreococcusl	3uio	A	ENSG00000103275	OSTLU02895-OSTLU04476	n/a
ostreococcusl	3uio	B	ENSG00000188612	OSTLU03861	n/a
ostreococcusl	1ma9	B	ENSG00000143632	OSTLU06358	n/a
ostreococcusl	2d5r	A	ENSG00000198791-ENSG00000155508	OSTLU01557-OSTLU01601	n/a
ostreococcusl	1z7x	D	ENSG00000023191	OSTLU01035	n/a
ostreococcusl	2v7q	H	ENSG00000099624	OSTLU04483	n/a
ostreococcusl	2v7q	A	ENSG00000152234	OSTLU00795	n/a
ostreococcusl	2v7q	F	ENSG00000110955	OSTLU01580	n/a
ostreococcusl	2v7q	G	ENSG00000165629	OSTLU00398	n/a
ostreococcusl	1a4y	A	ENSG00000023191	OSTLU01035	n/a
ostreococcusl	1yhn	A	ENSG00000075785	OSTLU01941	n/a
ostreococcusl	1tu3	A	ENSG00000144566-ENSG00000261378-ENSG00000108774-ENSG00000111540	OSTLU03928	n/a
ostreococcusl	2d7c	A	ENSG00000103769	OSTLU01630	n/a
ostreococcusl	2gzh	A	ENSG00000103769	OSTLU01630	n/a
ostreococcusl	2yho	B	ENSG00000072401-ENSG00000078967-ENSG00000131508-ENSG00000109332	OSTLU05587	n/a
ostreococcusl	3cwz	A	ENSG00000175582-ENSG00000154917	OSTLU03500	n/a
ostreococcusl	2izv	C	ENSG00000154582	OSTLU05973	n/a
ostreococcusl	3n3k	B	ENSG00000143947-ENSG00000221983	OSTLU03312-OSTLU03852	n/a
phytophthora	2eim	S	ENSG00000135940	PHYIT10079	n/a
phytophthora	2eim	H	ENSG00000126267	PHYIT09796	n/a
phytophthora	2bex	A	ENSG00000023191	PHYIT12728-PHYIT16619	n/a
phytophthora	3n2k	A	ENSG00000167552-ENSG00000123416-ENSG00000198033-ENSG00000075886-ENSG00000152086	PHYIT06637-PHYIT06638-PHYIT06598	n/a
phytophthora	3n2k	D	ENSG00000137267-ENSG00000137285-ENSG00000188229-ENSG00000232421-ENSG00000232575-ENSG00000224156-ENSG00000227739-ENSG00000229684-ENSG00000235067-ENSG00000183311-ENSG00000196230	PHYIT00140	n/a
phytophthora	3lnm	A	ENSG00000069424-ENSG00000169282-ENSG00000170049	PHYIT03196-PHYIT03221-PHYIT03232-PHYIT03233-PHYIT09432-PHYIT09503-PHYIT11338	n/a
phytophthora	1wpl	F	ENSG00000131979	PHYIT07410	n/a
phytophthora	2c9w	C	ENSG00000154582	PHYIT16136	n/a
phytophthora	2qho	A	ENSG00000143947-ENSG00000221983-ENSG00000170315	PHYIT08370-PHYIT07857-PHYIT13039-PHYIT14302	n/a
phytophthora	3hct	B	ENSG00000177889	PHYIT05510	n/a
phytophthora	1fqj	A	ENSG00000114349-ENSG00000127955-ENSG00000134183-ENSG00000065135-ENSG00000214415	PHYIT03134	n/a
phytophthora	2wss	H	ENSG00000099624	PHYIT06464	n/a
phytophthora	2wss	J	ENSG00000241837	PHYIT12444	n/a
phytophthora	2wss	F	ENSG00000110955	PHYIT05497	n/a
phytophthora	2wss	G	ENSG00000165629	PHYIT12002	n/a
phytophthora	3bh6	A	ENSG00000138175	PHYIT07351	n/a
phytophthora	1wq1	A	ENSG00000174775-ENSG00000133703-ENSG00000213281	PHYIT15313	n/a
phytophthora	3uio	A	ENSG00000103275	PHYIT07969	n/a
phytophthora	1ma9	B	ENSG00000159251-ENSG00000107796-ENSG00000163017-ENSG00000075624	PHYIT12142	n/a
phytophthora	2d5r	A	ENSG00000198791-ENSG00000155508	PHYIT02041	n/a
phytophthora	1z7x	D	ENSG00000023191	PHYIT12728-PHYIT16619	n/a
phytophthora	2v7q	H	ENSG00000099624	PHYIT06464	n/a
phytophthora	2v7q	F	ENSG00000110955	PHYIT05497	n/a
phytophthora	2v7q	G	ENSG00000165629	PHYIT12002	n/a
phytophthora	2c5l	A	ENSG00000174775-ENSG00000133703-ENSG00000213281	PHYIT15313	n/a
phytophthora	1a4y	A	ENSG00000023191	PHYIT12728-PHYIT16619	n/a
phytophthora	1yhn	A	ENSG00000075785	PHYIT02711	n/a
phytophthora	1tu3	A	ENSG00000144566-ENSG00000261378-ENSG00000108774-ENSG00000111540	PHYIT15783	n/a
phytophthora	2d7c	A	ENSG00000103769-ENSG00000185236	PHYIT16782	n/a
phytophthora	2gzh	A	ENSG00000103769-ENSG00000185236	PHYIT16782	n/a
phytophthora	2yho	B	ENSG00000072401-ENSG00000078967-ENSG00000131508-ENSG00000109332	PHYIT00456	n/a
phytophthora	1g6v	A	ENSG00000104267	PHYIT14172-PHYIT16867	n/a
phytophthora	3cwz	A	ENSG00000175582-ENSG00000154917	PHYIT14809	n/a
phytophthora	2izv	C	ENSG00000154582	PHYIT16136	n/a
phytophthora	3n3k	B	ENSG00000143947-ENSG00000221983-ENSG00000170315	PHYIT08370-PHYIT07857-PHYIT13039-PHYIT14302	n/a
pkodak	3fmo	B	ENSG00000168872	PYRKO00306	n/a
pkodak	3qq8	A	ENSG00000165280	PYRKO00663-PYRKO01151	n/a
plasmodium	3n2k	A	ENSG00000167552-ENSG00000123416-ENSG00000198033-ENSG00000075886-ENSG00000152086	PLAF701667-PLAF704863	n/a
plasmodium	3n2k	D	ENSG00000137267-ENSG00000137285-ENSG00000188229-ENSG00000232421-ENSG00000232575-ENSG00000224156-ENSG00000227739-ENSG00000229684-ENSG00000235067-ENSG00000183311-ENSG00000196230-ENSG00000104833	Q7KQL5	n/a
plasmodium	1yhn	A	ENSG00000075785	PLAF704858	n/a
plasmodium	3uin	A	ENSG00000103275	PLAF704976	n/a
plasmodium	3uin	B	ENSG00000188612	PLAF705235	n/a
plasmodium	2qho	A	ENSG00000143947-ENSG00000221983	PLAF700025-PLAF703926	n/a
plasmodium	3hct	B	ENSG00000177889-ENSG00000102069	PLAF705450	n/a
plasmodium	2wss	A	ENSG00000152234	PLAF701870	n/a
plasmodium	2wss	J	ENSG00000241837	PLAF703379	n/a
plasmodium	2wss	F	ENSG00000110955	PLAF702287	n/a
plasmodium	2wss	G	ENSG00000165629	PLAF703392	n/a
plasmodium	1tu3	A	ENSG00000144566-ENSG00000261378-ENSG00000108774-ENSG00000111540	PLAF703200	n/a
plasmodium	2d7c	A	ENSG00000103769-ENSG00000185236	PLAF703487	n/a
plasmodium	1lot	B	ENSG00000143632-ENSG00000159251-ENSG00000107796-ENSG00000075624	Q8I4X0	n/a
plasmodium	2gzh	A	ENSG00000103769-ENSG00000185236	PLAF703487	n/a
plasmodium	2yho	B	ENSG00000072401-ENSG00000078967-ENSG00000131508-ENSG00000109332	PLAF701972	n/a
plasmodium	3cwz	A	ENSG00000175582-ENSG00000154917	PLAF704438	n/a
plasmodium	2v7q	A	ENSG00000152234	PLAF701870	n/a
plasmodium	2v7q	F	ENSG00000110955	PLAF702287	n/a
plasmodium	2v7q	G	ENSG00000165629	PLAF703392	n/a
plasmodium	3n3k	B	ENSG00000143947-ENSG00000221983	PLAF700025-PLAF703926	n/a
pombe	3ryt	B	ENSG00000070831	Q01112	n/a
pombe	2eim	E	ENSG00000178741	Q9UTF6	n/a
pombe	2eim	H	ENSG00000126267	O94581	n/a
pombe	3n2k	A	ENSG00000167552-ENSG00000123416-ENSG00000198033-ENSG00000075886-ENSG00000152086	P04689-P04688	n/a
pombe	3n2k	D	ENSG00000188229-ENSG00000104833	P05219	n/a
pombe	1wpl	F	ENSG00000131979	O13774	n/a
pombe	2c9w	C	ENSG00000154582	Q9USX9	n/a
pombe	2qho	A	ENSG00000143947-ENSG00000221983	P0C8R3-P0C016-SCHPO01614	n/a
pombe	1exb	A	ENSG00000069424	O59826	n/a
pombe	2wss	H	ENSG00000099624	SCHPO03452	n/a
pombe	2wss	A	ENSG00000152234	P24487	n/a
pombe	2wss	J	ENSG00000241837	O74479	n/a
pombe	2wss	F	ENSG00000110955	P22068	n/a
pombe	2wss	G	ENSG00000165629	O74754	n/a
pombe	3uio	A	ENSG00000103275	P40984	n/a
pombe	3uio	C	ENSG00000100401	P41391	n/a
pombe	3uio	B	ENSG00000188612	O13351	n/a
pombe	1ma9	B	ENSG00000159251-ENSG00000107796-ENSG00000075624	P10989	n/a
pombe	1yhn	A	ENSG00000075785	O94655	n/a
pombe	1tu3	A	ENSG00000144566-ENSG00000261378-ENSG00000108774-ENSG00000111540	P36586	n/a
pombe	2d7c	A	ENSG00000103769-ENSG00000185236	P17610	n/a
pombe	2gzh	A	ENSG00000103769-ENSG00000185236	P17610	n/a
pombe	2yho	B	ENSG00000078967-ENSG00000131508-ENSG00000109332	P46595	n/a
pombe	2izv	C	ENSG00000154582	Q9USX9	n/a
savignyi	2eim	C	ENSG00000198938	ENSCSAVG00000012507	48
savignyi	2eim	N	ENSG00000198804	ENSCSAVG00000012483	69
savignyi	2eim	O	ENSG00000198712	ENSCSAVG00000012499	39
savignyi	2eim	E	ENSG00000178741	ENSCSAVG00000000180	25
savignyi	1lot	B	ENSG00000075624-ENSG00000184009-ENSG00000169067-ENSG00000143632-ENSG00000159251	ENSCSAVG00000008481-ENSCSAVG00000007171-ENSCSAVG00000008768-ENSCSAVG00000009817-ENSCSAVG00000009050-CIOSA00761-O15998-CIOSA07511-CIOSA09601-CIOSA05089-CIOSA12900-CIOSA12906	97
savignyi	1f3v	B	ENSG00000127191	ENSCSAVG00000006084	18
savignyi	1g73	B	ENSG00000101966-ENSG00000163098	ENSCSAVG00000008281-ENSCSAVG00000008288-ENSCSAVG00000003993-ENSCSAVG00000008284-ENSCSAVG00000010979-ENSCSAVG00000008278-ENSCSAVG00000008277-ENSCSAVG00000011061-CIOSA12260	28
savignyi	1fle	A	ENSG00000139610	ENSCSAVG00000000775	12
sulfolobus_p2	3fmo	B	ENSG00000168872-ENSG00000109832	SULSO01680-SULSO01818	n/a
sulfolobus_p2	2eim	N	ENSG00000198804	SULSO02367	n/a
sulfolobus_p2	2r9r	A	ENSG00000069424-ENSG00000169282-ENSG00000170049	SULSO02702-SULSO02740	n/a
sulfolobus_p2	1wpl	F	ENSG00000131979	Q980E8	n/a
sulfolobus_p2	3qq8	A	ENSG00000165280	SULSO00156-SULSO00378	n/a
synechoccus_cc9311	2eim	C	ENSG00000198938	SYNS301888-SYNS302083	n/a
synechoccus_cc9311	2eim	N	ENSG00000198804	SYNS301887-SYNS302084	n/a
synechoccus_cc9311	1us7	A	ENSG00000096384	SYNS301360	n/a
synechoccus_cc9311	3a8y	A	ENSG00000232804-ENSG00000237724-ENSG00000231555-ENSG00000234475-ENSG00000235941-ENSG00000224501-ENSG00000212866-ENSG00000204388-ENSG00000204389-ENSG00000215328-ENSG00000173110	SYNS301352	n/a
synechoccus_cc9311	1e79	A	ENSG00000152234	Q0I7R2	n/a
synechoccus_cc9311	1e79	F	ENSG00000110955	Q0I7U1	n/a
synechoccus_cc9311	1e79	G	ENSG00000165629	Q0I7R3	n/a
tmaritima	3lut	A	ENSG00000069424-ENSG00000169282-ENSG00000170049	THEMA00308	n/a
tmaritima	2v7q	A	ENSG00000152234	Q9X1U7	n/a
tmaritima	2v7q	F	ENSG00000110955	O50550	n/a
tmaritima	2v7q	G	ENSG00000165629	THEMA01589	n/a
xenopus	1z8u	B	ENSG00000206172-ENSG00000188536	ENSXETG00000025664-XENTR08197	58
yeast	3ryt	B	ENSG00000070831	YLR229C-P19073	80
yeast	2eim	C	ENSG00000198938	Q0275-P00420	45
yeast	2eim	N	ENSG00000198804	Q0045-P00401	58
yeast	2eim	O	ENSG00000198712	Q0250-P00410	42
yeast	2eim	E	ENSG00000178741	YHR051W-P00427	33
yeast	2eim	H	ENSG00000126267	YLR038C-Q01519	42
yeast	3knb	A	ENSG00000155657	YOR351C	n/a
yeast	3ohm	A	ENSG00000156052-ENSG00000088256-ENSG00000156049	YER020W	41
yeast	3n2k	A	ENSG00000198033-ENSG00000075886-ENSG00000152086-ENSG00000183785-ENSG00000178462-ENSG00000167552-ENSG00000123416-ENSG00000127824	YML085C-YML124C-P09734-P09733	74
yeast	3n2k	D	ENSG00000137267-ENSG00000137285-ENSG00000173876-ENSG00000173213-ENSG00000101162-ENSG00000188229-ENSG00000232421-ENSG00000232575-ENSG00000224156-ENSG00000227739-ENSG00000229684-ENSG00000235067-ENSG00000183311-ENSG00000196230-ENSG00000104833-ENSG00000176014	YFL037W-P02557	74
yeast	1wpl	F	ENSG00000131979	YGR267C-P51601	50
yeast	2c9w	C	ENSG00000154582	YPL046C-Q03071	33
yeast	2qho	A	ENSG00000143947-ENSG00000221983-ENSG00000150991-ENSG00000170315	YLR167W-YKR094C-YIL148W-P05759-YEAST03806	90
yeast	1fqj	A	ENSG00000114349-ENSG00000127955-ENSG00000134183-ENSG00000214415-ENSG00000114353	P10823-P08539	n/a
yeast	1exb	A	ENSG00000069424-ENSG00000169282-ENSG00000170049	YPL088W	22
yeast	2wss	H	ENSG00000099624	YDL004W-Q12165	31
yeast	2wss	A	ENSG00000152234	YBL099W-P07251	69
yeast	2wss	J	ENSG00000241837	YDR298C-P09457	32
yeast	2wss	F	ENSG00000110955	YJR121W-P00830	71
yeast	2wss	K	ENSG00000116459	P05626	n/a
yeast	2wss	G	ENSG00000165629	YBR039W-P38077	40
yeast	1wmh	A	ENSG00000163558	YBL105C	29
yeast	2nz0	A	ENSG00000182132-ENSG00000185774-ENSG00000115041-ENSG00000120049	YDR373W	35
yeast	3uio	A	ENSG00000103275	YDL064W-P50623	56
yeast	3uio	C	ENSG00000100401	YMR235C-P11745	4
yeast	3uio	B	ENSG00000184900-ENSG00000188612-ENSG00000228532-ENSG00000177688	YDR510W	45
yeast	1ma9	B	ENSG00000184009-ENSG00000075624-ENSG00000143632-ENSG00000159251-ENSG00000107796-ENSG00000163017	YFL039C-P60010	89
yeast	1rrp	A	ENSG00000132341	YLR293C-YOR185C	81
yeast	1x79	A	ENSG00000100083	YHR108W-YDR358W	19
yeast	1yhn	A	ENSG00000075785	YML001W-P32939	63
yeast	1tu3	A	ENSG00000144566-ENSG00000108774-ENSG00000111540-ENSG00000261378	YOR089C-YNL093W-P36018-P36019	53
yeast	2d7c	A	ENSG00000103769-ENSG00000185236-ENSG00000132698	YER031C-YGL210W-P38555-P51996	61
yeast	2gzh	A	ENSG00000103769-ENSG00000185236-ENSG00000132698	YER031C-YGL210W-P38555-P51996	61
yeast	2yho	B	ENSG00000072401-ENSG00000078967-ENSG00000131508-ENSG00000109332	P15731-P15732	n/a
yeast	2izv	C	ENSG00000154582	YPL046C-Q03071	33
yeast	2pbi	B	ENSG00000069966	YOR212W-P18851	35
zebrafish	1z8u	B	ENSG00000206172-ENSG00000188536	ENSDARG00000045144-DANRE03568-DANRE03570-DANRE19042-DANRE19044-DANRE19045	46

## Sheet: New subunits
Species	PDB ID	Chain	Ensembl human gene ID(s) that map to protein chain
apis	2eim	K	ENSG00000131174-ENSG00000170516
apis	1lot	A	ENSG00000145321
apis	1tu3	D	ENSG00000029725
arabidopsis	3ryt	A	ENSG00000114554-ENSG00000076356-ENSG00000221866-ENSG00000130827
arabidopsis	2eim	V	ENSG00000164919
arabidopsis	2eim	Y	ENSG00000127184
arabidopsis	2eim	J	ENSG00000161281
arabidopsis	2eim	K	ENSG00000131174-ENSG00000170516
arabidopsis	2eim	E	ENSG00000178741
arabidopsis	3bji	A	ENSG00000141968
arabidopsis	3n2k	E	ENSG00000015592-ENSG00000104435-ENSG00000117632
arabidopsis	3lnm	F	ENSG00000177301-ENSG00000111262-ENSG00000177272-ENSG00000182255-ENSG00000130037-ENSG00000151079-ENSG00000143105-ENSG00000104848
arabidopsis	2c9w	A	ENSG00000120833
arabidopsis	2qho	B	ENSG00000104517
arabidopsis	3hct	A	ENSG00000175104
arabidopsis	1fqj	B	ENSG00000108370
arabidopsis	2wss	M	ENSG00000154723
arabidopsis	2nz0	F	ENSG00000171385-ENSG00000184408
arabidopsis	3uio	D	ENSG00000153201
arabidopsis	1ma9	A	ENSG00000145321
arabidopsis	2d5r	B	ENSG00000141232-ENSG00000183864
arabidopsis	2v7q	J	ENSG00000130770
arabidopsis	2pop	D	ENSG00000101966
arabidopsis	1yhn	D	ENSG00000167705
arabidopsis	1tu3	D	ENSG00000029725
arabidopsis	2d7c	B	ENSG00000090565
arabidopsis	2gzh	D	ENSG00000107560
arabidopsis	2yho	A	ENSG00000007944
arabidopsis	1g6v	B	ENSG00000223931
arabidopsis	3cwz	B	ENSG00000184014-ENSG00000170456
arabidopsis	3mop	F	ENSG00000172936
arabidopsis	3mop	N	ENSG00000134070
arabidopsis	2izv	A	ENSG00000180008-ENSG00000171150
arabidopsis	3n3k	A	ENSG00000138592
bsub	1y8p	A	ENSG00000067992-ENSG00000152256
bsub	3fmo	A	ENSG00000126883
bsub	2eim	V	ENSG00000164919
bsub	2eim	T	ENSG00000156885
bsub	2eim	Y	ENSG00000127184
bsub	2eim	J	ENSG00000161281
bsub	2eim	K	ENSG00000131174-ENSG00000170516
bsub	2eim	E	ENSG00000178741
bsub	2eim	H	ENSG00000126267
bsub	2eim	Q	ENSG00000131143
bsub	1us7	B	ENSG00000105401
bsub	1e79	I	ENSG00000124172-ENSG00000180389
bsub	2r9r	F	ENSG00000177301-ENSG00000111262-ENSG00000177272-ENSG00000130037-ENSG00000182255-ENSG00000151079
bsub	1wpl	S	ENSG00000137880
capsaspora	3ryt	A	ENSG00000114554-ENSG00000076356-ENSG00000221866-ENSG00000130827
capsaspora	2eim	K	ENSG00000131174-ENSG00000170516
capsaspora	3ohm	B	ENSG00000149782
capsaspora	1jv2	A	ENSG00000138448
capsaspora	2bex	B	ENSG00000169385
capsaspora	3n2k	E	ENSG00000015592-ENSG00000104435-ENSG00000117632
capsaspora	3k6s	A	ENSG00000140678
capsaspora	1wpl	S	ENSG00000137880
capsaspora	2qho	B	ENSG00000104517
capsaspora	1exb	F	ENSG00000111262-ENSG00000177301-ENSG00000177272-ENSG00000182255-ENSG00000130037-ENSG00000151079-ENSG00000143105
capsaspora	2v5p	B	ENSG00000167244-ENSG00000017427
capsaspora	3uio	D	ENSG00000153201
capsaspora	1ma9	A	ENSG00000145321
capsaspora	1z7x	A	ENSG00000129538
capsaspora	1a4y	D	ENSG00000214274
capsaspora	1yhn	D	ENSG00000167705
capsaspora	1tu3	D	ENSG00000029725
capsaspora	2d7c	B	ENSG00000090565
capsaspora	2gzh	D	ENSG00000107560
capsaspora	2yho	A	ENSG00000007944
capsaspora	2izv	A	ENSG00000180008-ENSG00000171150
celegans	2eim	K	ENSG00000131174-ENSG00000170516
celegans	3k6s	A	ENSG00000140678
celegans	1x79	C	ENSG00000029725
celegans	1lot	A	ENSG00000145321
celegans	3qwr	B	ENSG00000110944
celegans	1f3v	A	ENSG00000102871
celegans	1tu3	D	ENSG00000029725
chicken	1z8u	A	ENSG00000169877
coelacanth	1z8u	A	ENSG00000169877
cryptosporidium	3n2k	E	ENSG00000015592-ENSG00000104435-ENSG00000117632
cryptosporidium	1yhn	D	ENSG00000167705
cryptosporidium	3uin	D	ENSG00000153201
cryptosporidium	2qho	B	ENSG00000104517
cryptosporidium	3hct	A	ENSG00000175104
cryptosporidium	2wss	M	ENSG00000154723
cryptosporidium	1tu3	D	ENSG00000029725
cryptosporidium	2d7c	B	ENSG00000090565
cryptosporidium	1lot	A	ENSG00000145321
cryptosporidium	2gzh	D	ENSG00000107560
cryptosporidium	2yho	A	ENSG00000007944
cryptosporidium	2d5r	B	ENSG00000141232-ENSG00000183864
cryptosporidium	3cwz	B	ENSG00000184014-ENSG00000170456
cryptosporidium	2v7q	J	ENSG00000130770
cryptosporidium	3n3k	A	ENSG00000138592
dictyod	3ryt	A	ENSG00000114554-ENSG00000076356-ENSG00000221866-ENSG00000130827
dictyod	2eim	Y	ENSG00000127184
dictyod	2eim	J	ENSG00000161281
dictyod	2eim	K	ENSG00000131174-ENSG00000170516
dictyod	2eim	E	ENSG00000178741
dictyod	1s1c	D	ENSG00000067900
dictyod	3ohm	B	ENSG00000149782
dictyod	3bji	A	ENSG00000141968
dictyod	2bex	B	ENSG00000169385
dictyod	3n2k	E	ENSG00000015592-ENSG00000104435-ENSG00000117632
dictyod	4e18	A	ENSG00000035403
dictyod	1wpl	S	ENSG00000137880
dictyod	2c9w	A	ENSG00000120833
dictyod	2qho	B	ENSG00000104517
dictyod	1fqj	B	ENSG00000108370
dictyod	2wss	M	ENSG00000154723
dictyod	1wq1	B	ENSG00000145715
dictyod	3uio	D	ENSG00000153201
dictyod	1ma9	A	ENSG00000145321
dictyod	1z7x	A	ENSG00000129538
dictyod	2v7q	J	ENSG00000130770
dictyod	2c5l	B	ENSG00000138193
dictyod	1a4y	D	ENSG00000214274
dictyod	1yhn	D	ENSG00000167705
dictyod	1tu3	D	ENSG00000029725
dictyod	2d7c	B	ENSG00000090565
dictyod	2gzh	D	ENSG00000107560
dictyod	2yho	A	ENSG00000007944
dictyod	1x86	A	ENSG00000196914
dictyod	2izv	A	ENSG00000180008-ENSG00000171150
dictyod	3n3k	A	ENSG00000138592
drosophila	1fze	F	ENSG00000171557
drosophila	2eim	K	ENSG00000131174-ENSG00000170516
drosophila	3k6s	A	ENSG00000140678
drosophila	1x79	C	ENSG00000029725
drosophila	1lpa	A	ENSG00000137392
drosophila	1lot	A	ENSG00000145321
drosophila	1f3v	A	ENSG00000102871
drosophila	1g73	A	ENSG00000184047
drosophila	1tu3	D	ENSG00000029725
ecoli	1y8p	A	ENSG00000067992-ENSG00000152256
ecoli	3fmo	A	ENSG00000126883
ecoli	2eim	V	ENSG00000164919
ecoli	2eim	T	ENSG00000156885
ecoli	2eim	Y	ENSG00000127184
ecoli	2eim	J	ENSG00000161281
ecoli	2eim	K	ENSG00000131174-ENSG00000170516
ecoli	2eim	E	ENSG00000178741
ecoli	2eim	H	ENSG00000126267
ecoli	2eim	Q	ENSG00000131143
ecoli	1us7	B	ENSG00000105401
ecoli	1e79	I	ENSG00000124172-ENSG00000180389
ecoli	2r9r	F	ENSG00000177301-ENSG00000111262-ENSG00000177272-ENSG00000130037-ENSG00000182255-ENSG00000151079
fomitopsis	3ryt	A	ENSG00000114554-ENSG00000076356-ENSG00000221866-ENSG00000130827
fomitopsis	2eim	J	ENSG00000161281
fomitopsis	2eim	K	ENSG00000131174-ENSG00000170516
fomitopsis	3n2k	E	ENSG00000015592-ENSG00000104435-ENSG00000117632
fomitopsis	2c9w	A	ENSG00000120833
fomitopsis	2qho	B	ENSG00000104517
fomitopsis	1fqj	B	ENSG00000108370
fomitopsis	1exb	F	ENSG00000111262-ENSG00000177301-ENSG00000177272-ENSG00000182255-ENSG00000130037-ENSG00000151079-ENSG00000143105
fomitopsis	2wss	M	ENSG00000154723
fomitopsis	3uio	D	ENSG00000153201
fomitopsis	1ma9	A	ENSG00000145321
fomitopsis	1tu3	D	ENSG00000029725
fomitopsis	2d7c	B	ENSG00000090565
fomitopsis	2gzh	D	ENSG00000107560
fomitopsis	2yho	A	ENSG00000007944
fomitopsis	3mop	F	ENSG00000172936
fomitopsis	3mop	N	ENSG00000134070
fomitopsis	2izv	A	ENSG00000180008-ENSG00000171150
fugu	1z8u	A	ENSG00000169877
intestinalis	2eim	K	ENSG00000131174-ENSG00000170516
intestinalis	1lot	A	ENSG00000145321
intestinalis	1f3v	A	ENSG00000102871
intestinalis	1g73	A	ENSG00000184047
lamprey	2eim	K	ENSG00000131174-ENSG00000170516
mjanna	3fmp	A	ENSG00000126883
monosiga	3ryt	A	ENSG00000114554-ENSG00000076356-ENSG00000221866-ENSG00000130827
monosiga	2eim	K	ENSG00000131174-ENSG00000170516
monosiga	3ohm	B	ENSG00000149782
monosiga	2bex	B	ENSG00000169385
monosiga	3cki	B	ENSG00000100234
monosiga	3n2k	E	ENSG00000015592-ENSG00000104435-ENSG00000117632
monosiga	2qho	B	ENSG00000104517
monosiga	2v5p	B	ENSG00000167244-ENSG00000017427
monosiga	3bh6	B	ENSG00000102218
monosiga	3uio	D	ENSG00000153201
monosiga	1ma9	A	ENSG00000145321
monosiga	1z7x	A	ENSG00000129538
monosiga	1a4y	D	ENSG00000214274
monosiga	1tu3	D	ENSG00000029725
monosiga	2gzh	D	ENSG00000107560
monosiga	2izv	A	ENSG00000180008-ENSG00000171150
osativaj	3ryt	A	ENSG00000114554-ENSG00000076356-ENSG00000221866-ENSG00000130827
osativaj	2eim	V	ENSG00000164919
osativaj	2eim	Y	ENSG00000127184
osativaj	2eim	J	ENSG00000161281
osativaj	2eim	K	ENSG00000131174-ENSG00000170516
osativaj	2eim	E	ENSG00000178741
osativaj	3bji	A	ENSG00000141968
osativaj	3n2k	E	ENSG00000015592-ENSG00000104435-ENSG00000117632
osativaj	3lnm	F	ENSG00000177301-ENSG00000111262-ENSG00000177272-ENSG00000182255-ENSG00000130037-ENSG00000151079-ENSG00000143105-ENSG00000104848
osativaj	2c9w	A	ENSG00000120833
osativaj	2qho	B	ENSG00000104517
osativaj	3hct	A	ENSG00000175104
osativaj	1fqj	B	ENSG00000108370
osativaj	2wss	M	ENSG00000154723
osativaj	3uio	D	ENSG00000153201
osativaj	1ma9	A	ENSG00000145321
osativaj	2d5r	B	ENSG00000141232-ENSG00000183864
osativaj	2zxx	A	ENSG00000112312
osativaj	2v7q	J	ENSG00000130770
osativaj	1yhn	D	ENSG00000167705
osativaj	1tu3	D	ENSG00000029725
osativaj	2d7c	B	ENSG00000090565
osativaj	2gzh	D	ENSG00000107560
osativaj	2yho	A	ENSG00000007944
osativaj	3cwz	B	ENSG00000184014-ENSG00000170456
osativaj	3mop	F	ENSG00000172936
osativaj	3mop	N	ENSG00000134070
osativaj	2izv	A	ENSG00000180008-ENSG00000171150
osativaj	3n3k	A	ENSG00000138592
ostreococcusl	3ryt	A	ENSG00000114554-ENSG00000076356-ENSG00000221866-ENSG00000130827
ostreococcusl	2eim	V	ENSG00000164919
ostreococcusl	2eim	Y	ENSG00000127184
ostreococcusl	2eim	J	ENSG00000161281
ostreococcusl	2eim	K	ENSG00000131174-ENSG00000170516
ostreococcusl	2eim	E	ENSG00000178741
ostreococcusl	3bji	A	ENSG00000141968
ostreococcusl	2bex	B	ENSG00000169385
ostreococcusl	3n2k	E	ENSG00000015592-ENSG00000104435-ENSG00000117632
ostreococcusl	1f3v	A	ENSG00000102871
ostreococcusl	3v65	C	ENSG00000134569
ostreococcusl	1wpl	S	ENSG00000137880
ostreococcusl	2c9w	A	ENSG00000120833
ostreococcusl	2qho	B	ENSG00000104517
ostreococcusl	3hct	A	ENSG00000175104
ostreococcusl	3m0a	D	ENSG00000023445-ENSG00000110330
ostreococcusl	2wss	M	ENSG00000154723
ostreococcusl	3uio	D	ENSG00000153201
ostreococcusl	1ma9	A	ENSG00000145321
ostreococcusl	2d5r	B	ENSG00000141232-ENSG00000183864
ostreococcusl	1z7x	A	ENSG00000129538
ostreococcusl	2v7q	J	ENSG00000130770
ostreococcusl	1a4y	D	ENSG00000214274
ostreococcusl	1yhn	D	ENSG00000167705
ostreococcusl	1tu3	D	ENSG00000029725
ostreococcusl	2d7c	B	ENSG00000090565
ostreococcusl	2gzh	D	ENSG00000107560
ostreococcusl	2yho	A	ENSG00000007944
ostreococcusl	3cwz	B	ENSG00000184014-ENSG00000170456
ostreococcusl	2izv	A	ENSG00000180008-ENSG00000171150
ostreococcusl	3n3k	A	ENSG00000138592
phytophthora	2eim	V	ENSG00000164919
phytophthora	2eim	Y	ENSG00000127184
phytophthora	2eim	J	ENSG00000161281
phytophthora	2eim	K	ENSG00000131174-ENSG00000170516
phytophthora	2eim	E	ENSG00000178741
phytophthora	2bex	B	ENSG00000169385
phytophthora	3n2k	E	ENSG00000015592-ENSG00000104435-ENSG00000117632
phytophthora	3lnm	F	ENSG00000177301-ENSG00000111262-ENSG00000177272-ENSG00000182255-ENSG00000130037-ENSG00000151079-ENSG00000143105-ENSG00000104848
phytophthora	1wpl	S	ENSG00000137880
phytophthora	2c9w	A	ENSG00000120833
phytophthora	2qho	B	ENSG00000104517
phytophthora	3hct	A	ENSG00000175104
phytophthora	1fqj	B	ENSG00000108370
phytophthora	2wss	M	ENSG00000154723
phytophthora	3bh6	B	ENSG00000102218
phytophthora	1wq1	B	ENSG00000145715
phytophthora	3uio	D	ENSG00000153201
phytophthora	1ma9	A	ENSG00000145321
phytophthora	2d5r	B	ENSG00000141232-ENSG00000183864
phytophthora	1z7x	A	ENSG00000129538
phytophthora	2v7q	J	ENSG00000130770
phytophthora	2c5l	B	ENSG00000138193
phytophthora	1a4y	D	ENSG00000214274
phytophthora	1yhn	D	ENSG00000167705
phytophthora	1tu3	D	ENSG00000029725
phytophthora	2d7c	B	ENSG00000090565
phytophthora	2gzh	D	ENSG00000107560
phytophthora	2yho	A	ENSG00000007944
phytophthora	1g6v	B	ENSG00000223931
phytophthora	3cwz	B	ENSG00000184014-ENSG00000170456
phytophthora	2izv	A	ENSG00000180008-ENSG00000171150
phytophthora	3n3k	A	ENSG00000138592
pkodak	3fmo	A	ENSG00000126883
pkodak	3qq8	B	ENSG00000185104
plasmodium	3n2k	E	ENSG00000015592-ENSG00000104435-ENSG00000117632
plasmodium	1yhn	D	ENSG00000167705
plasmodium	3uin	D	ENSG00000153201
plasmodium	2qho	B	ENSG00000104517
plasmodium	3hct	A	ENSG00000175104
plasmodium	2wss	M	ENSG00000154723
plasmodium	1tu3	D	ENSG00000029725
plasmodium	2d7c	B	ENSG00000090565
plasmodium	1lot	A	ENSG00000145321
plasmodium	2gzh	D	ENSG00000107560
plasmodium	2yho	A	ENSG00000007944
plasmodium	3cwz	B	ENSG00000184014-ENSG00000170456
plasmodium	2v7q	J	ENSG00000130770
plasmodium	3n3k	A	ENSG00000138592
pombe	3ryt	A	ENSG00000114554-ENSG00000076356-ENSG00000221866-ENSG00000130827
pombe	2eim	J	ENSG00000161281
pombe	2eim	K	ENSG00000131174-ENSG00000170516
pombe	3n2k	E	ENSG00000015592-ENSG00000104435-ENSG00000117632
pombe	1wpl	S	ENSG00000137880
pombe	2c9w	A	ENSG00000120833
pombe	2qho	B	ENSG00000104517
pombe	1exb	F	ENSG00000111262-ENSG00000177301-ENSG00000177272-ENSG00000182255-ENSG00000130037-ENSG00000151079-ENSG00000143105
pombe	2wss	M	ENSG00000154723
pombe	3uio	D	ENSG00000153201
pombe	1ma9	A	ENSG00000145321
pombe	1yhn	D	ENSG00000167705
pombe	1tu3	D	ENSG00000029725
pombe	2d7c	B	ENSG00000090565
pombe	2gzh	D	ENSG00000107560
pombe	2yho	A	ENSG00000007944
pombe	2izv	A	ENSG00000180008-ENSG00000171150
savignyi	2eim	K	ENSG00000131174-ENSG00000170516
savignyi	1lot	A	ENSG00000145321
savignyi	1f3v	A	ENSG00000102871
savignyi	1g73	A	ENSG00000184047
savignyi	1fle	B	ENSG00000124102
sulfolobus_p2	3fmo	A	ENSG00000126883
sulfolobus_p2	2eim	V	ENSG00000164919
sulfolobus_p2	2eim	T	ENSG00000156885
sulfolobus_p2	2eim	Y	ENSG00000127184
sulfolobus_p2	2eim	J	ENSG00000161281
sulfolobus_p2	2eim	K	ENSG00000131174-ENSG00000170516
sulfolobus_p2	2eim	E	ENSG00000178741
sulfolobus_p2	2eim	H	ENSG00000126267
sulfolobus_p2	2eim	Q	ENSG00000131143
sulfolobus_p2	2r9r	F	ENSG00000177301-ENSG00000111262-ENSG00000177272-ENSG00000130037-ENSG00000182255-ENSG00000151079
sulfolobus_p2	1wpl	S	ENSG00000137880
sulfolobus_p2	3qq8	B	ENSG00000185104
synechoccus_cc9311	2eim	V	ENSG00000164919
synechoccus_cc9311	2eim	T	ENSG00000156885
synechoccus_cc9311	2eim	Y	ENSG00000127184
synechoccus_cc9311	2eim	J	ENSG00000161281
synechoccus_cc9311	2eim	K	ENSG00000131174-ENSG00000170516
synechoccus_cc9311	2eim	E	ENSG00000178741
synechoccus_cc9311	2eim	H	ENSG00000126267
synechoccus_cc9311	2eim	Q	ENSG00000131143
synechoccus_cc9311	1us7	B	ENSG00000105401
synechoccus_cc9311	3a8y	B	ENSG00000166170
synechoccus_cc9311	1e79	I	ENSG00000124172-ENSG00000180389
tmaritima	3lut	F	ENSG00000177301-ENSG00000111262-ENSG00000177272-ENSG00000130037-ENSG00000182255-ENSG00000151079-ENSG00000143105-ENSG00000104848
tmaritima	2v7q	J	ENSG00000130770
tmaritima	2v7q	I	ENSG00000124172-ENSG00000180389
xenopus	1z8u	A	ENSG00000169877
yeast	3ryt	A	ENSG00000114554-ENSG00000076356-ENSG00000221866-ENSG00000130827
yeast	2eim	J	ENSG00000161281
yeast	2eim	K	ENSG00000131174-ENSG00000170516
yeast	3knb	B	ENSG00000124006
yeast	3ohm	B	ENSG00000149782
yeast	3n2k	E	ENSG00000015592-ENSG00000104435-ENSG00000117632
yeast	1wpl	S	ENSG00000137880
yeast	2c9w	A	ENSG00000120833
yeast	2qho	B	ENSG00000104517
yeast	1fqj	B	ENSG00000108370
yeast	1exb	F	ENSG00000111262-ENSG00000177301-ENSG00000177272-ENSG00000182255-ENSG00000130037-ENSG00000151079-ENSG00000143105
yeast	2wss	M	ENSG00000154723
yeast	1wmh	B	ENSG00000102981
yeast	2nz0	F	ENSG00000171385-ENSG00000184408
yeast	3uio	D	ENSG00000153201
yeast	1ma9	A	ENSG00000145321
yeast	1rrp	B	ENSG00000153201
yeast	1x79	C	ENSG00000029725
yeast	1yhn	D	ENSG00000167705
yeast	1tu3	D	ENSG00000029725
yeast	2d7c	B	ENSG00000090565
yeast	2gzh	D	ENSG00000107560
yeast	2yho	A	ENSG00000007944
yeast	2izv	A	ENSG00000180008-ENSG00000171150
yeast	2pbi	A	ENSG00000108370
zebrafish	1z8u	A	ENSG00000169877

## Sheet: Combined old and new subunits
PDB ID	Old chains	New chains
1a4y	A	D
1e79	AFG	I
1exb	A	F
1f3v	B	A
1fle	A	B
1fqj	A	B
1fze	AE	F
1g6v	A	B
1g73	B	A
1jv2	B	A
1lot	B	A
1lpa	B	A
1rrp	A	B
1s1c	A	D
1tu3	A	D
1us7	A	B
1wmh	A	B
1wpl	F	S
1wq1	A	B
1x79	A	C
1x86	B	A
1y8p	D	A
1yhn	A	D
1z7x	D	A
1z8u	B	A
2bex	A	B
2c5l	A	B
2c9w	C	A
2d5r	A	B
2d7c	A	B
2eim	SCNO	KJ
2gzh	A	D
2izv	C	A
2nz0	A	F
2pbi	B	A
2pop	A	D
2qho	A	B
2v5p	A	B
2wss	HAJFGK	M
2yho	B	A
2zxx	C	A
3a8y	A	B
3bh6	A	B
3bji	B	A
3cki	A	B
3cwz	A	B
3fmo	B	A
3hct	B	A
3k6s	B	A
3knb	A	B
3m0a	A	D
3mop	J	FN
3n2k	AD	E
3n3k	B	A
3ohm	A	B
3qq8	A	B
3qwr	C	B
3ryt	B	A
3uin	AB	D
3v65	A	C
4e18	B	A

## Sheet: Combined (new longer than old)
PDB ID	Old chains	New chains
1fze	AE	F
1g73	B	A
1jv2	B	A
1lot	B	A
1wq1	A	B
1x79	A	C
1x86	B	A
1y8p	D	A
2c9w	C	A
2izv	C	A
2pbi	B	A
2r9r	A	F
3bh6	A	B
3bji	B	A
3cwz	A	B
3fmo	B	A
3k6s	B	A
3m0a	A	D
3n3k	B	A
3ohm	A	B
3qwr	C	B
3ryt	B	A
3v65	A	C
4e18	B	A

## Sheet: Old full-length subunits
Species	PDB ID	Chain	Ensembl human gene ID(s) that map to protein chain	Ortholog gene ID(s) (Ensembl and OMA)	Highest sequence identity between human gene and ortholog (Compara only)
apis	1ma9	B	ENSG00000075624	APIME04421	n/a
arabidopsis	2eim	C	ENSG00000198938	ARATH04834	n/a
arabidopsis	2eim	N	ENSG00000198804	P60620	n/a
arabidopsis	2eim	O	ENSG00000198712	ARATH00091	n/a
arabidopsis	2eim	H	ENSG00000126267	Q9SUD3-Q945L0	n/a
arabidopsis	3n2k	A	ENSG00000167552-ENSG00000123416-ENSG00000198033-ENSG00000075886	P29511-ARATH15977-ARATH24415	n/a
arabidopsis	3n2k	D	ENSG00000137267-ENSG00000137285-ENSG00000188229-ENSG00000232421-ENSG00000232575-ENSG00000224156-ENSG00000227739-ENSG00000229684-ENSG00000235067-ENSG00000183311-ENSG00000196230-ENSG00000104833	P29517-P29515-P29514-P29516-P24636-ARATH19835-P29513-P12411	n/a
arabidopsis	2c9w	C	ENSG00000154582	ARATH19469	n/a
arabidopsis	1ma9	B	ENSG00000143632-ENSG00000159251-ENSG00000107796-ENSG00000163017-ENSG00000075624	P53496-Q96292-P53497-ARATH13021-P53492-P53494-Q96293	n/a
arabidopsis	2r9r	A	ENSG00000069424-ENSG00000169282	O23016	n/a
arabidopsis	2d5r	A	ENSG00000198791-ENSG00000155508	Q9SKZ2-Q9LEU4-Q9S9P2-ARATH27466	n/a
arabidopsis	3n3k	B	ENSG00000143947-ENSG00000221983-ENSG00000170315	P59232-P59233-P59271-ARATH12896-ARATH25855	n/a
bsub	2eim	C	ENSG00000198938	P24012-P34958	n/a
bsub	2eim	N	ENSG00000198804	BACSU01489-P34956	n/a
bsub	1e79	A	ENSG00000152234	P37808	n/a
bsub	1e79	F	ENSG00000110955	P37809	n/a
bsub	1e79	G	ENSG00000165629	P37810	n/a
bsub	2r9r	A	ENSG00000069424-ENSG00000169282-ENSG00000170049	P80874-P54569-BACSU02683	n/a
bsub	1wpl	F	ENSG00000131979	P19465	n/a
capsaspora	2bex	A	ENSG00000023191	CAPO307107-CAPO308013	n/a
capsaspora	3n2k	A	ENSG00000198033-ENSG00000075886-ENSG00000127824	CAPO307725	n/a
capsaspora	3n2k	D	ENSG00000137267-ENSG00000137285-ENSG00000188229-ENSG00000232421-ENSG00000232575-ENSG00000224156-ENSG00000227739-ENSG00000229684-ENSG00000235067-ENSG00000183311-ENSG00000196230-ENSG00000104833-ENSG00000176014	CAPO302030-CAPO302031	n/a
capsaspora	3k6s	B	ENSG00000160255	CAPO306147	n/a
capsaspora	1wpl	F	ENSG00000131979	CAPO308209	n/a
capsaspora	1ma9	B	ENSG00000075624	CAPO307225	n/a
capsaspora	2r9r	A	ENSG00000169282	CAPO307947	n/a
capsaspora	1z7x	D	ENSG00000023191	CAPO307107-CAPO308013	n/a
capsaspora	1a4y	A	ENSG00000023191	CAPO307107-CAPO308013	n/a
capsaspora	3ije	B	ENSG00000259207	CAPO306147	n/a
celegans	3k6s	B	ENSG00000160255	WBGene00003930	37
celegans	1lot	B	ENSG00000075624-ENSG00000184009	WBGene00000064-WBGene00000065-WBGene00000067-P10984-CAEEL15448-P10986	98
chicken	1z8u	B	ENSG00000206172-ENSG00000188536	ENSGALG00000007468-CHICK04182	70
coelacanth	1z8u	B	ENSG00000206172-ENSG00000188536	ENSLACG00000005865	51
cryptosporidium	3n2k	A	ENSG00000167552-ENSG00000123416-ENSG00000198033-ENSG00000075886-ENSG00000152086	CRYPV01928	n/a
cryptosporidium	3n2k	D	ENSG00000176014	CRYPV01015	n/a
cryptosporidium	1lot	B	ENSG00000143632-ENSG00000159251-ENSG00000075624	P26183	n/a
cryptosporidium	2d5r	A	ENSG00000198791-ENSG00000155508	CRYPV02127	n/a
cryptosporidium	3n3k	B	ENSG00000143947-ENSG00000221983-ENSG00000170315	CRYPV01950-CRYPV01317-CRYPV02780	n/a
dictyod	2eim	H	ENSG00000126267	Q54P95	n/a
dictyod	2bex	A	ENSG00000023191	DICDI05615	n/a
dictyod	3n2k	A	ENSG00000167552-ENSG00000123416-ENSG00000198033-ENSG00000075886-ENSG00000152086-ENSG00000127824	DICDI06748-P32255	n/a
dictyod	3n2k	D	ENSG00000188229-ENSG00000232421-ENSG00000232575-ENSG00000224156-ENSG00000227739-ENSG00000229684-ENSG00000235067-ENSG00000183311-ENSG00000196230-ENSG00000104833-ENSG00000176014	P32256	n/a
dictyod	1wpl	F	ENSG00000131979	Q94465	n/a
dictyod	2c9w	C	ENSG00000154582	Q54Q05	n/a
dictyod	1ma9	B	ENSG00000075624	Q553U6-P07830-Q54GX7	n/a
dictyod	1z7x	D	ENSG00000023191	DICDI05615	n/a
dictyod	1a4y	A	ENSG00000023191	DICDI05615	n/a
dictyod	3n3k	B	ENSG00000143947-ENSG00000221983	P14797-P14794	n/a
drosophila	3ghg	E	ENSG00000171564	FBgn0087011	23
drosophila	3k6s	B	ENSG00000160255	FBgn0004657	37
drosophila	1lpa	B	ENSG00000175535	FBgn0029831	31
drosophila	1lot	B	ENSG00000075624-ENSG00000184009-ENSG00000169067-ENSG00000107796	FBgn0000044-FBgn0000046-FBgn0011743-P10981-P02572-P10987	95
ecoli	2eim	N	ENSG00000198804	ECOLX01735	n/a
ecoli	1e79	A	ENSG00000152234	ECOLX04453	n/a
ecoli	1e79	F	ENSG00000110955	ECOLX04451	n/a
ecoli	1e79	G	ENSG00000165629	ECOLX04452	n/a
ecoli	2r9r	A	ENSG00000069424-ENSG00000169282-ENSG00000170049	ECOLX01720-ECOLX03478-ECOLX03572	n/a
fomitopsis	3n2k	A	ENSG00000167552-ENSG00000123416-ENSG00000198033-ENSG00000075886	FOMPI02505	n/a
fomitopsis	3n2k	D	ENSG00000188229-ENSG00000232421-ENSG00000232575-ENSG00000224156-ENSG00000227739-ENSG00000229684-ENSG00000235067-ENSG00000183311-ENSG00000196230-ENSG00000104833	FOMPI09907	n/a
fomitopsis	2c9w	C	ENSG00000154582	FOMPI09138	n/a
fomitopsis	1ma9	B	ENSG00000159251-ENSG00000107796-ENSG00000075624	FOMPI11220	n/a
fomitopsis	2r9r	A	ENSG00000069424-ENSG00000169282-ENSG00000170049	FOMPI01553-FOMPI02787-FOMPI04578	n/a
fugu	1z8u	B	ENSG00000206172-ENSG00000188536	ENSTRUG00000016920	42
intestinalis	1lot	B	ENSG00000075624-ENSG00000184009-ENSG00000169067-ENSG00000188219-ENSG00000196604-ENSG00000196834-ENSG00000222038-ENSG00000143632-ENSG00000159251	ENSCING00000000848-ENSCING00000008797-ENSCING00000000846-ENSCING00000008902-ENSCING00000008777-ENSCING00000008771-ENSCING00000012242-CIOIN06944-CIOIN09394-CIOIN10005-CIOIN11931-CIOIN15657	96
monosiga	2bex	A	ENSG00000023191	MONBE05483	n/a
monosiga	3n2k	A	ENSG00000198033-ENSG00000075886-ENSG00000152086	MONBE02730	n/a
monosiga	3n2k	D	ENSG00000188229-ENSG00000104833	MONBE02324-MONBE06299	n/a
monosiga	3bh6	A	ENSG00000138175	MONBE04768-MONBE04769	n/a
monosiga	1ma9	B	ENSG00000075624	MONBE08612	n/a
monosiga	1z7x	D	ENSG00000023191	MONBE05483	n/a
monosiga	1a4y	A	ENSG00000023191	MONBE05483	n/a
osativaj	2eim	C	ENSG00000198938	ORYSJ32254	n/a
osativaj	2eim	N	ENSG00000198804	P14578-ORYSJ32310	n/a
osativaj	2eim	O	ENSG00000198712	ORYSJ32286	n/a
osativaj	2eim	H	ENSG00000126267	ORYSJ52486	n/a
osativaj	3n2k	A	ENSG00000167552-ENSG00000123416-ENSG00000198033-ENSG00000075886-ENSG00000152086	P28752-Q53M52-ORYSJ40635	n/a
osativaj	3n2k	D	ENSG00000137267-ENSG00000137285-ENSG00000188229-ENSG00000232421-ENSG00000232575-ENSG00000224156-ENSG00000227739-ENSG00000229684-ENSG00000235067-ENSG00000183311-ENSG00000196230-ENSG00000104833	P45960-Q40665-Q8H7U1-Q76FS2-P37832-Q76FS3-Q43594-P46265	n/a
osativaj	2c9w	C	ENSG00000154582	ORYSJ08691	n/a
osativaj	1ma9	B	ENSG00000143632-ENSG00000159251-ENSG00000107796-ENSG00000163017-ENSG00000075624	ORYSJ00070-ORYSJ14451-ORYSJ21859-ORYSJ32868-A3C6D7-Q10DV7-Q10AZ4-ORYSJ51572	n/a
osativaj	2r9r	A	ENSG00000169282-ENSG00000170049	Q40648	n/a
osativaj	2d5r	A	ENSG00000198791-ENSG00000155508	ORYSJ04811-ORYSJ13554-ORYSJ28512	n/a
osativaj	3n3k	B	ENSG00000143947-ENSG00000221983	P51431-Q9ARZ9-ORYSJ37189-ORYSJ41878	n/a
ostreococcusl	2eim	H	ENSG00000126267	OSTLU06711	n/a
ostreococcusl	2bex	A	ENSG00000023191	OSTLU01035	n/a
ostreococcusl	1a4y	A	ENSG00000023191	OSTLU01035	n/a
ostreococcusl	3n2k	A	ENSG00000167552-ENSG00000123416-ENSG00000198033-ENSG00000075886	OSTLU04048-OSTLU05985	n/a
ostreococcusl	3n2k	D	ENSG00000188229-ENSG00000232421-ENSG00000232575-ENSG00000224156-ENSG00000227739-ENSG00000229684-ENSG00000235067-ENSG00000183311-ENSG00000196230	OSTLU00445-OSTLU00218	n/a
ostreococcusl	1wpl	F	ENSG00000131979	OSTLU02294	n/a
ostreococcusl	2c9w	C	ENSG00000154582	OSTLU05973	n/a
ostreococcusl	1lot	B	ENSG00000143632	OSTLU06358	n/a
ostreococcusl	1dfj	B	ENSG00000023191	OSTLU01035	n/a
ostreococcusl	2d5r	A	ENSG00000198791-ENSG00000155508	OSTLU01557-OSTLU01601	n/a
ostreococcusl	3n3k	B	ENSG00000143947-ENSG00000221983	OSTLU03312-OSTLU03852	n/a
phytophthora	2eim	S	ENSG00000135940	PHYIT10079	n/a
phytophthora	2eim	H	ENSG00000126267	PHYIT09796	n/a
phytophthora	2bex	A	ENSG00000023191	PHYIT12728-PHYIT16619	n/a
phytophthora	3n2k	A	ENSG00000167552-ENSG00000123416-ENSG00000198033-ENSG00000075886-ENSG00000152086	PHYIT06637-PHYIT06638-PHYIT06598	n/a
phytophthora	3n2k	D	ENSG00000137267-ENSG00000137285-ENSG00000188229-ENSG00000232421-ENSG00000232575-ENSG00000224156-ENSG00000227739-ENSG00000229684-ENSG00000235067-ENSG00000183311-ENSG00000196230	PHYIT00140	n/a
phytophthora	1wpl	F	ENSG00000131979	PHYIT07410	n/a
phytophthora	2c9w	C	ENSG00000154582	PHYIT16136	n/a
phytophthora	3bh6	A	ENSG00000138175	PHYIT07351	n/a
phytophthora	1ma9	B	ENSG00000159251-ENSG00000107796-ENSG00000163017-ENSG00000075624	PHYIT12142	n/a
phytophthora	2r9r	A	ENSG00000069424-ENSG00000169282-ENSG00000170049	PHYIT03196-PHYIT03221-PHYIT03232-PHYIT03233-PHYIT09432-PHYIT09503-PHYIT11338	n/a
phytophthora	2d5r	A	ENSG00000198791-ENSG00000155508	PHYIT02041	n/a
phytophthora	1z7x	D	ENSG00000023191	PHYIT12728-PHYIT16619	n/a
phytophthora	1a4y	A	ENSG00000023191	PHYIT12728-PHYIT16619	n/a
phytophthora	3n3k	B	ENSG00000143947-ENSG00000221983-ENSG00000170315	PHYIT08370-PHYIT07857-PHYIT13039-PHYIT14302	n/a
plasmodium	3n2k	A	ENSG00000167552-ENSG00000123416-ENSG00000198033-ENSG00000075886-ENSG00000152086	PLAF701667-PLAF704863	n/a
plasmodium	3n2k	D	ENSG00000137267-ENSG00000137285-ENSG00000188229-ENSG00000232421-ENSG00000232575-ENSG00000224156-ENSG00000227739-ENSG00000229684-ENSG00000235067-ENSG00000183311-ENSG00000196230-ENSG00000104833	Q7KQL5	n/a
plasmodium	1lot	B	ENSG00000143632-ENSG00000159251-ENSG00000107796-ENSG00000075624	Q8I4X0	n/a
plasmodium	3n3k	B	ENSG00000143947-ENSG00000221983	PLAF700025-PLAF703926	n/a
pombe	3n2k	A	ENSG00000167552-ENSG00000123416-ENSG00000198033-ENSG00000075886-ENSG00000152086	P04689-P04688	n/a
pombe	3n2k	D	ENSG00000188229-ENSG00000104833	P05219	n/a
pombe	1wpl	F	ENSG00000131979	O13774	n/a
pombe	2c9w	C	ENSG00000154582	Q9USX9	n/a
pombe	1lot	B	ENSG00000159251-ENSG00000107796-ENSG00000075624	P10989	n/a
pombe	2r9r	A	ENSG00000069424	O59826	n/a
savignyi	1lot	B	ENSG00000075624-ENSG00000184009-ENSG00000169067-ENSG00000143632-ENSG00000159251	ENSCSAVG00000008481-ENSCSAVG00000007171-ENSCSAVG00000008768-ENSCSAVG00000009817-ENSCSAVG00000009050-CIOSA00761-O15998-CIOSA07511-CIOSA09601-CIOSA05089-CIOSA12900-CIOSA12906	97
sulfolobus_p2	2eim	N	ENSG00000198804	SULSO02367	n/a
sulfolobus_p2	2r9r	A	ENSG00000069424-ENSG00000169282-ENSG00000170049	SULSO02702-SULSO02740	n/a
sulfolobus_p2	1wpl	F	ENSG00000131979	Q980E8	n/a
synechoccus_cc9311	2eim	C	ENSG00000198938	SYNS301888-SYNS302083	n/a
synechoccus_cc9311	2eim	N	ENSG00000198804	SYNS301887-SYNS302084	n/a
synechoccus_cc9311	1e79	A	ENSG00000152234	Q0I7R2	n/a
synechoccus_cc9311	1e79	F	ENSG00000110955	Q0I7U1	n/a
synechoccus_cc9311	1e79	G	ENSG00000165629	Q0I7R3	n/a
tmaritima	3lut	A	ENSG00000069424-ENSG00000169282-ENSG00000170049	THEMA00308	n/a
tmaritima	2v7q	A	ENSG00000152234	Q9X1U7	n/a
tmaritima	2v7q	F	ENSG00000110955	O50550	n/a
tmaritima	2v7q	G	ENSG00000165629	THEMA01589	n/a
xenopus	1z8u	B	ENSG00000206172-ENSG00000188536	ENSXETG00000025664-XENTR08197	58
yeast	3n2k	A	ENSG00000198033-ENSG00000075886-ENSG00000152086-ENSG00000183785-ENSG00000178462-ENSG00000167552-ENSG00000123416-ENSG00000127824	YML085C-YML124C-P09734-P09733	74
yeast	3n2k	D	ENSG00000137267-ENSG00000137285-ENSG00000173876-ENSG00000173213-ENSG00000101162-ENSG00000188229-ENSG00000232421-ENSG00000232575-ENSG00000224156-ENSG00000227739-ENSG00000229684-ENSG00000235067-ENSG00000183311-ENSG00000196230-ENSG00000104833-ENSG00000176014	YFL037W-P02557	74
yeast	1wpl	F	ENSG00000131979	YGR267C-P51601	50
yeast	2c9w	C	ENSG00000154582	YPL046C-Q03071	33
yeast	1ma9	B	ENSG00000184009-ENSG00000075624-ENSG00000143632-ENSG00000159251-ENSG00000107796-ENSG00000163017	YFL039C-P60010	89
yeast	2r9r	A	ENSG00000069424-ENSG00000169282-ENSG00000170049	YPL088W	22
yeast	2pbi	B	ENSG00000069966	YOR212W-P18851	35
zebrafish	1z8u	B	ENSG00000206172-ENSG00000188536	ENSDARG00000045144-DANRE03568-DANRE03570-DANRE19042-DANRE19044-DANRE19045	46

## Sheet: New full-length subunits
Species	PDB ID	Chain	Ensembl human gene ID(s) that map to protein chain
apis	1ma9	A	ENSG00000145321
arabidopsis	2eim	V	ENSG00000164919
arabidopsis	2eim	E	ENSG00000178741
arabidopsis	3n2k	E	ENSG00000015592-ENSG00000104435-ENSG00000117632
arabidopsis	2c9w	A	ENSG00000120833
arabidopsis	1ma9	A	ENSG00000145321
arabidopsis	2r9r	F	ENSG00000177301-ENSG00000111262-ENSG00000177272-ENSG00000130037-ENSG00000182255-ENSG00000151079
arabidopsis	2d5r	B	ENSG00000141232-ENSG00000183864
arabidopsis	3n3k	A	ENSG00000138592
bsub	2eim	V	ENSG00000164919
bsub	2eim	T	ENSG00000156885
bsub	2eim	E	ENSG00000178741
bsub	2eim	H	ENSG00000126267
bsub	2eim	Q	ENSG00000131143
bsub	1e79	I	ENSG00000124172-ENSG00000180389
bsub	2r9r	F	ENSG00000177301-ENSG00000111262-ENSG00000177272-ENSG00000130037-ENSG00000182255-ENSG00000151079
bsub	1wpl	S	ENSG00000137880
capsaspora	2bex	B	ENSG00000169385
capsaspora	3n2k	E	ENSG00000015592-ENSG00000104435-ENSG00000117632
capsaspora	3k6s	A	ENSG00000140678
capsaspora	1wpl	S	ENSG00000137880
capsaspora	1ma9	A	ENSG00000145321
capsaspora	2r9r	F	ENSG00000177301-ENSG00000111262-ENSG00000177272-ENSG00000130037-ENSG00000182255-ENSG00000151079
capsaspora	1z7x	A	ENSG00000129538
capsaspora	1a4y	D	ENSG00000214274
capsaspora	3ije	A	ENSG00000138448
celegans	3k6s	A	ENSG00000140678
celegans	1lot	A	ENSG00000145321
chicken	1z8u	A	ENSG00000169877
coelacanth	1z8u	A	ENSG00000169877
cryptosporidium	3n2k	E	ENSG00000015592-ENSG00000104435-ENSG00000117632
cryptosporidium	1lot	A	ENSG00000145321
cryptosporidium	2d5r	B	ENSG00000141232-ENSG00000183864
cryptosporidium	3n3k	A	ENSG00000138592
dictyod	2eim	E	ENSG00000178741
dictyod	2bex	B	ENSG00000169385
dictyod	3n2k	E	ENSG00000015592-ENSG00000104435-ENSG00000117632
dictyod	1wpl	S	ENSG00000137880
dictyod	2c9w	A	ENSG00000120833
dictyod	1ma9	A	ENSG00000145321
dictyod	1z7x	A	ENSG00000129538
dictyod	1a4y	D	ENSG00000214274
dictyod	3n3k	A	ENSG00000138592
drosophila	3ghg	F	ENSG00000171557
drosophila	3k6s	A	ENSG00000140678
drosophila	1lpa	A	ENSG00000137392
drosophila	1lot	A	ENSG00000145321
ecoli	2eim	V	ENSG00000164919
ecoli	2eim	T	ENSG00000156885
ecoli	2eim	E	ENSG00000178741
ecoli	2eim	H	ENSG00000126267
ecoli	2eim	Q	ENSG00000131143
ecoli	1e79	I	ENSG00000124172-ENSG00000180389
ecoli	2r9r	F	ENSG00000177301-ENSG00000111262-ENSG00000177272-ENSG00000130037-ENSG00000182255-ENSG00000151079
fomitopsis	3n2k	E	ENSG00000015592-ENSG00000104435-ENSG00000117632
fomitopsis	2c9w	A	ENSG00000120833
fomitopsis	1ma9	A	ENSG00000145321
fomitopsis	2r9r	F	ENSG00000177301-ENSG00000111262-ENSG00000177272-ENSG00000130037-ENSG00000182255-ENSG00000151079
fugu	1z8u	A	ENSG00000169877
intestinalis	1lot	A	ENSG00000145321
monosiga	2bex	B	ENSG00000169385
monosiga	3n2k	E	ENSG00000015592-ENSG00000104435-ENSG00000117632
monosiga	3bh6	B	ENSG00000102218
monosiga	1ma9	A	ENSG00000145321
monosiga	1z7x	A	ENSG00000129538
monosiga	1a4y	D	ENSG00000214274
osativaj	2eim	V	ENSG00000164919
osativaj	2eim	E	ENSG00000178741
osativaj	3n2k	E	ENSG00000015592-ENSG00000104435-ENSG00000117632
osativaj	2c9w	A	ENSG00000120833
osativaj	1ma9	A	ENSG00000145321
osativaj	2r9r	F	ENSG00000177301-ENSG00000111262-ENSG00000177272-ENSG00000130037-ENSG00000182255-ENSG00000151079
osativaj	2d5r	B	ENSG00000141232-ENSG00000183864
osativaj	3n3k	A	ENSG00000138592
ostreococcusl	2eim	V	ENSG00000164919
ostreococcusl	2eim	E	ENSG00000178741
ostreococcusl	2bex	B	ENSG00000169385
ostreococcusl	1a4y	D	ENSG00000214274
ostreococcusl	3n2k	E	ENSG00000015592-ENSG00000104435-ENSG00000117632
ostreococcusl	1wpl	S	ENSG00000137880
ostreococcusl	2c9w	A	ENSG00000120833
ostreococcusl	1lot	A	ENSG00000145321
ostreococcusl	1dfj	A	ENSG00000129538
ostreococcusl	2d5r	B	ENSG00000141232-ENSG00000183864
ostreococcusl	3n3k	A	ENSG00000138592
phytophthora	2eim	V	ENSG00000164919
phytophthora	2eim	E	ENSG00000178741
phytophthora	2bex	B	ENSG00000169385
phytophthora	3n2k	E	ENSG00000015592-ENSG00000104435-ENSG00000117632
phytophthora	1wpl	S	ENSG00000137880
phytophthora	2c9w	A	ENSG00000120833
phytophthora	3bh6	B	ENSG00000102218
phytophthora	1ma9	A	ENSG00000145321
phytophthora	2r9r	F	ENSG00000177301-ENSG00000111262-ENSG00000177272-ENSG00000130037-ENSG00000182255-ENSG00000151079
phytophthora	2d5r	B	ENSG00000141232-ENSG00000183864
phytophthora	1z7x	A	ENSG00000129538
phytophthora	1a4y	D	ENSG00000214274
phytophthora	3n3k	A	ENSG00000138592
plasmodium	3n2k	E	ENSG00000015592-ENSG00000104435-ENSG00000117632
plasmodium	1lot	A	ENSG00000145321
plasmodium	3n3k	A	ENSG00000138592
pombe	3n2k	E	ENSG00000015592-ENSG00000104435-ENSG00000117632
pombe	1wpl	S	ENSG00000137880
pombe	2c9w	A	ENSG00000120833
pombe	1lot	A	ENSG00000145321
pombe	2r9r	F	ENSG00000177301-ENSG00000111262-ENSG00000177272-ENSG00000130037-ENSG00000182255-ENSG00000151079
savignyi	1lot	A	ENSG00000145321
sulfolobus_p2	2eim	V	ENSG00000164919
sulfolobus_p2	2eim	T	ENSG00000156885
sulfolobus_p2	2eim	E	ENSG00000178741
sulfolobus_p2	2eim	H	ENSG00000126267
sulfolobus_p2	2eim	Q	ENSG00000131143
sulfolobus_p2	2r9r	F	ENSG00000177301-ENSG00000111262-ENSG00000177272-ENSG00000130037-ENSG00000182255-ENSG00000151079
sulfolobus_p2	1wpl	S	ENSG00000137880
synechoccus_cc9311	2eim	V	ENSG00000164919
synechoccus_cc9311	2eim	T	ENSG00000156885
synechoccus_cc9311	2eim	E	ENSG00000178741
synechoccus_cc9311	2eim	H	ENSG00000126267
synechoccus_cc9311	2eim	Q	ENSG00000131143
synechoccus_cc9311	1e79	I	ENSG00000124172-ENSG00000180389
tmaritima	3lut	F	ENSG00000177301-ENSG00000111262-ENSG00000177272-ENSG00000130037-ENSG00000182255-ENSG00000151079-ENSG00000143105-ENSG00000104848
tmaritima	2v7q	I	ENSG00000124172-ENSG00000180389
xenopus	1z8u	A	ENSG00000169877
yeast	3n2k	E	ENSG00000015592-ENSG00000104435-ENSG00000117632
yeast	1wpl	S	ENSG00000137880
yeast	2c9w	A	ENSG00000120833
yeast	1ma9	A	ENSG00000145321
yeast	2r9r	F	ENSG00000177301-ENSG00000111262-ENSG00000177272-ENSG00000130037-ENSG00000182255-ENSG00000151079
yeast	2pbi	A	ENSG00000108370
zebrafish	1z8u	A	ENSG00000169877

## Sheet: Combined (full length)
PDB ID	Old chains	New chains
1a4y	A	D
1dfj	B	A
1e79	AFG	I
1lot	B	A
1lpa	B	A
1wpl	F	S
1z8u	B	A
2bex	A	B
2c9w	C	A
2d5r	A	B
2eim	CNOS	VETQ
2pbi	B	A
2r9r	A	F
3bh6	A	B
3ghg	E	F
3ije	B	A
3k6s	B	A
3n2k	AD	E
3n3k	B	A
