# Supplementary material for: Protein Flexibility Facilitates Quaternary Structure Assembly and Evolution
Source: PLoS Biol. 2014 May 27;12(5):e1001870. doi: 10.1371/journal.pbio.1001870 (PMC4035275; doi:10.1371/journal.pbio.1001870)
Supplement: Table S7 — A rel, interfamily normalized A rel, and intrafamily normalized A rel values for subunits from different domain families. These are the values used for the analysis in Figure S7. (XLSX) [file pbio.1001870.s016.xlsx]

## Sheet: Sheet1
SUPERFAMILY domain architecture	PDB Chain	Number of non-homologous subunits in complex	(A) Arel	(B) Inter-family normalized Arel	(C) Intra-family normalized Arel
55874;54211;110942	2cg9A	2	1.42046	1.13751	1.37458
55874;54211;110942	2iopA	1	1.3287	1.06403	1.37458
57535;57535	1z92B	2	1.22356	1.11971	1.20286
57535;57535	2erjA	3	1.24071	1.13541	1.20286
57535;57535	2w80A	2	1.15525	1.0572	1.20286
57535;57535	2xqwC	2	1.12892	1.03311	1.20286
57535;57535	3inbD	2	1.24994	1.14386	1.20286
57535;57535	3kxvA	1	1.17516	1.07542	1.20286
57535;57535	3oedB	2	1.18085	1.08063	1.20286
57535;57535	4djzA	2	1.26845	1.1608	1.20286
52402;52467	1o96B	2	1.13458	1.08468	1.1514
52402;52467	2a1tE	3	1.1887	1.13643	1.1514
52402;52467	2a1uA	2	1.13093	1.0812	1.1514
54928;54928	2ghpA	1	1.1848	1.13944	1.14459
54928;54928	3h2uB	2	1.10438	1.0621	1.14459
51905;51905;55424	1d7yA	1	1.09428	1.11445	1.08084
51905;51905;55424	2yvjA	2	1.08067	1.10059	1.08084
51905;51905;55424	3gd4A	1	1.06758	1.08726	1.08084
57535;57535;57535;57535	1ok3A	1	1.34468	1.08273	1.36709
57535;57535;57535;57535	3o8eF	2	1.38949	1.11881	1.36709
57567	1eaiD	2	1.1907	1.06943	1.22558
57567	2h9eC	3	1.26047	1.1321	1.22558
48056	2y9wA	2	0.976272	1.1555	0.930027
48056	3awzA	2	0.871109	1.03103	0.930027
48056	4d87A	1	0.9427	1.11577	0.930027
55008;49329	1jk9B	2	1.23449	1.15843	1.17305
55008;49329	1qupA	1	1.11161	1.04311	1.17305
51717	1ad1A	1	1.02851	1.09947	1.02972
51717	1eyeA	1	1.05272	1.12536	1.02972
51717	2dzbA	1	0.979106	1.04666	1.02972
51717	2vp8A	1	1.06556	1.13908	1.02972
51717	2y5sA	1	0.998367	1.06725	1.02972
51717	2yckA	1	1.01286	1.08274	1.02972
51717	2yclA	2	1.17202	1.25288	1.02972
51717	2yclB	2	0.997028	1.06582	1.02972
51717	3h23A	1	0.966297	1.03297	1.02972
51717	3tr9A	1	0.979363	1.04693	1.02972
51717	3tyzA	1	0.947684	1.01307	1.02972
51717	4djfA	2	1.00129	1.07037	1.02972
51717	4djfC	2	1.19718	1.27978	1.02972
51717	4djfF	2	1.01815	1.08839	1.02972
50249;116742;110993	2ahoB	2	1.22551	1.08589	1.2423
50249;116742;110993	3cw2B	3	1.25909	1.11565	1.2423
53756	1f0kA	1	1.04658	1.09363	1.05341
53756	1f6dA	1	1.06845	1.11648	1.05341
53756	1fa9A	1	1.14819	1.19981	1.05341
53756	1gz5A	1	0.993181	1.03783	1.05341
53756	1v4vA	1	1.09492	1.14415	1.05341
53756	2acvA	1	1.06437	1.11222	1.05341
53756	2av6A	1	1.0714	1.11957	1.05341
53756	2c4mA	1	1.03226	1.07867	1.05341
53756	2iv3A	1	0.988641	1.03309	1.05341
53756	2nzwA	1	1.07814	1.12661	1.05341
53756	2o6lA	1	0.976995	1.02092	1.05341
53756	2p6pA	1	1.04807	1.09518	1.05341
53756	2x0dA	1	1.10153	1.15106	1.05341
53756	2xciA	1	1.0577	1.10526	1.05341
53756	2yjnA	2	1.05913	1.10674	1.05341
53756	3c48A	1	1.11388	1.16395	1.05341
53756	3d0rA	1	1.05251	1.09983	1.05341
53756	3froA	1	1.04222	1.08908	1.05341
53756	3ia7A	1	1.10803	1.15785	1.05341
53756	3iaaA	1	0.989167	1.03364	1.05341
53756	3mboA	1	1.03781	1.08447	1.05341
53756	3oy2A	1	1.06776	1.11576	1.05341
53756	3rhzA	1	1.00425	1.0494	1.05341
53756	3s29A	1	1.09355	1.14271	1.05341
53756	3t5tA	1	1.05792	1.10548	1.05341
53756	3uykA	1	0.992002	1.0366	1.05341
52518;52922	1ik6A	1	0.989448	1.11566	0.976238
52518;52922	1ni4D	2	1.01775	1.14758	0.976238
52518;52922	1olxD	2	0.97053	1.09433	0.976238
52518;52922	1qs0D	2	0.967567	1.09099	0.976238
52518;52922	1umdD	2	0.958267	1.08051	0.976238
52518;52922	1w85D	3	0.948441	1.06943	0.976238
52518;52922	3dufD	2	0.981658	1.10688	0.976238
49265;49265	1bp3B	2	1.14807	1.09197	1.15732
49265;49265	1ebaA	1	1.19619	1.13774	1.15732
49265;49265	1eerC	2	1.1158	1.06129	1.15732
49265;49265	1f6fC	2	1.16315	1.10632	1.15732
49265;49265	1fyhB	2	1.16265	1.10585	1.15732
49265;49265	1iarB	2	1.13834	1.08272	1.15732
49265;49265	1j7vD	2	1.1302	1.07498	1.15732
49265;49265	1kf9C	2	1.05331	1.00184	1.15732
49265;49265	1lqsA	2	1.12631	1.07128	1.15732
49265;49265	1p9mF	2	1.14234	1.08653	1.15732
49265;49265	1pvhA	2	1.10639	1.05234	1.15732
49265;49265	1tdqA	2	1.2697	1.20766	1.15732
49265;49265	2erjC	3	1.18257	1.12479	1.15732
49265;49265	2erjB	3	1.17994	1.12229	1.15732
49265;49265	2hftA	1	1.15802	1.10144	1.15732
49265;49265	2puqC	3	1.0653	1.01325	1.15732
49265;49265	2q7nA	2	1.31798	1.25358	1.15732
49265;49265	3besF	2	1.27405	1.2118	1.15732
49265;49265	3bplC	2	1.14628	1.09027	1.15732
49265;49265	3bplB	2	1.14355	1.08767	1.15732
49265;49265	3bpnC	2	1.24621	1.18532	1.15732
49265;49265	3bpnB	2	1.14423	1.08832	1.15732
49265;49265	3bpoC	2	1.18829	1.13023	1.15732
49265;49265	3bpoB	2	1.10866	1.05449	1.15732
49265;49265	3g9vA	2	1.07567	1.02311	1.15732
49265;49265	3mzgB	2	1.13419	1.07877	1.15732
49265;49265	3og6B	2	1.13841	1.08279	1.15732
49265;49265	3qt2A	2	1.26132	1.19969	1.15732
49265;49265	3s9dB	2	1.1657	1.10875	1.15732
49265;49265	3se4C	2	1.11851	1.06386	1.15732
49265;49265	3tgxA	2	1.13456	1.07913	1.15732
49265;49265	4dohC	2	1.16587	1.10891	1.15732
49265;49265	4dohB	2	1.08963	1.03639	1.15732
50447;50346	2f1lA	1	1.07408	1.05891	1.11654
50447;50346	3a1pA	2	1.159	1.14263	1.11654
55846	1aroB	2	1.01483	1.17081	0.954119
55846	2ar3A	1	0.877619	1.01251	0.954119
55846	2eavA	1	0.925381	1.06761	0.954119
55846	2f2lA	1	0.950131	1.09617	0.954119
55846	2f2lB	1	0.98354	1.13471	0.954119
55846	2xz8A	1	0.911149	1.05119	0.954119
55846	3ep1A	1	1.01719	1.17354	0.954119
55846	3rt4A	1	0.953112	1.09961	0.954119
50044	1aojA	1	1.43057	1.42609	1.10422
50044	1jqqA	1	1.14306	1.13949	1.10422
50044	1m27C	2	1.06907	1.06572	1.10422
50044	1shfA	1	1.0582	1.05489	1.10422
50044	1wyxA	1	1.10081	1.09737	1.10422
50044	1zukA	1	1.03549	1.03225	1.10422
50044	1zuyA	1	1.00136	0.99823	1.10422
50044	2bz8A	1	1.00968	1.00652	1.10422
50044	2bzyA	1	1.51953	1.51478	1.10422
50044	2d0nA	1	1.03634	1.03309	1.10422
50044	2d1xA	1	0.994661	0.991549	1.10422
50044	2drmA	1	0.965922	0.9629	1.10422
50044	2fpeA	1	1.06423	1.0609	1.10422
50044	2j05A	1	0.982584	0.97951	1.10422
50044	3a98A	2	1.3048	1.30071	1.10422
50044	3eg1A	1	1.03947	1.03622	1.10422
50044	3nmzD	2	1.15044	1.14684	1.10422
50044	3rbbB	2	1.0428	1.03954	1.10422
50044	3ulrB	2	1.03124	1.02801	1.10422
52743	1gt9A	1	0.916176	1.08552	0.92905
52743	1meeA	2	0.8582	1.01682	0.92905
52743	1oyvA	2	0.856257	1.01452	0.92905
52743	1r0rA	2	0.85547	1.01359	0.92905
52743	1tecA	2	0.810259	0.960022	0.92905
52743	1tm7A	2	0.872465	1.03373	0.92905
52743	1v5iA	2	0.864369	1.02413	0.92905
52743	1wvmA	1	0.933103	1.10557	0.92905
52743	2x8jA	1	0.922619	1.09315	0.92905
52743	3bx1A	2	0.833613	0.987693	0.92905
52743	3i74A	1	1.06798	1.26537	0.92905
52743	3lxuA	1	1.42918	1.69334	0.92905
52743	3sicA	2	0.857955	1.01653	0.92905
48726;48726	1ao7D	3	1.03797	0.978822	1.16728
48726;48726	1ao7E	3	1.14604	1.08074	1.16728
48726;48726	1aqkA	1	1.17393	1.10704	1.16728
48726;48726	1aqkB	1	1.12493	1.06083	1.16728
48726;48726	1efxD	3	1.0988	1.03619	1.16728
48726;48726	1frtC	2	1.23515	1.16477	1.16728
48726;48726	1hxmA	1	1.16596	1.09953	1.16728
48726;48726	1hxmB	1	1.19112	1.12325	1.16728
48726;48726	1i8lA	2	1.10514	1.04217	1.16728
48726;48726	1iamA	1	1.14042	1.07544	1.16728
48726;48726	1jckA	2	1.09112	1.02894	1.16728
48726;48726	1mciA	1	1.14884	1.08338	1.16728
48726;48726	1mcpA	1	1.11483	1.05131	1.16728
48726;48726	1mcpB	1	1.10678	1.04371	1.16728
48726;48726	1moeA	1	1.10972	1.04648	1.16728
48726;48726	1mwaA	3	1.29842	1.22444	1.16728
48726;48726	1mwaB	3	1.14079	1.07579	1.16728
48726;48726	1nbqA	1	1.1057	1.0427	1.16728
48726;48726	1nunB	2	1.21914	1.14967	1.16728
48726;48726	1orqA	2	1.09663	1.03415	1.16728
48726;48726	1orqK	2	1.14939	1.0839	1.16728
48726;48726	1t83A	2	1.1959	1.12776	1.16728
48726;48726	1t83C	2	1.08392	1.02216	1.16728
48726;48726	1tcrA	1	1.31747	1.2424	1.16728
48726;48726	1tcrB	1	1.14653	1.0812	1.16728
48726;48726	1ya5A	2	1.23732	1.16682	1.16728
48726;48726	1ymmD	2	1.07738	1.01599	1.16728
48726;48726	1ymmE	2	1.17268	1.10587	1.16728
48726;48726	2axjA	1	1.14895	1.08349	1.16728
48726;48726	2bnqD	3	1.25498	1.18347	1.16728
48726;48726	2bnqE	3	1.12463	1.06055	1.16728
48726;48726	2ch8F	1	1.17343	1.10657	1.16728
48726;48726	2dtsA	1	1.18474	1.11724	1.16728
48726;48726	2dypD	3	1.12877	1.06446	1.16728
48726;48726	2fdbB	2	1.16753	1.10101	1.16728
48726;48726	2gi7A	1	1.14116	1.07613	1.16728
48726;48726	2iepA	1	1.17709	1.11002	1.16728
48726;48726	2if7A	1	1.19926	1.13093	1.16728
48726;48726	2j8hA	1	1.1808	1.11352	1.16728
48726;48726	2ntsA	2	1.1248	1.06071	1.16728
48726;48726	2nw2A	1	1.23728	1.16678	1.16728
48726;48726	2nw2B	1	1.13027	1.06587	1.16728
48726;48726	2otpA	1	1.60335	1.51199	1.16728
48726;48726	2volA	2	1.16109	1.09493	1.16728
48726;48726	2w59A	1	1.19149	1.1236	1.16728
48726;48726	2x1xD	2	1.19647	1.1283	1.16728
48726;48726	2xn9A	3	1.24591	1.17492	1.16728
48726;48726	2xn9B	3	1.15303	1.08733	1.16728
48726;48726	2xnaA	2	1.19751	1.12928	1.16728
48726;48726	2xnaB	2	1.13179	1.0673	1.16728
48726;48726	3bikA	2	1.18386	1.1164	1.16728
48726;48726	3bn3B	2	1.13043	1.06601	1.16728
48726;48726	3bp5B	2	1.15747	1.09152	1.16728
48726;48726	3d2uC	3	1.09122	1.02904	1.16728
48726;48726	3d5oA	2	1.08028	1.01873	1.16728
48726;48726	3fn3A	1	1.1719	1.10513	1.16728
48726;48726	3k0wA	1	1.10062	1.0379	1.16728
48726;48726	3mj7A	2	1.17582	1.10882	1.16728
48726;48726	3mj7B	2	1.26705	1.19485	1.16728
48726;48726	3mjgD	2	1.27734	1.20456	1.16728
48726;48726	3of6A	2	1.10897	1.04578	1.16728
48726;48726	3oq3B	2	1.25744	1.18579	1.16728
48726;48726	3pv6A	2	1.16117	1.095	1.16728
48726;48726	3qeuA	1	1.2581	1.18641	1.16728
48726;48726	3qeuB	1	1.15818	1.09219	1.16728
48726;48726	3r4dA	2	1.17555	1.10857	1.16728
48726;48726	3s5lD	2	1.09036	1.02823	1.16728
48726;48726	3s97B	2	1.0704	1.00941	1.16728
48726;48726	3sdaC	3	1.24274	1.17193	1.16728
48726;48726	3sdaD	3	1.20061	1.1322	1.16728
48726;48726	3tf7A	2	1.06746	1.00664	1.16728
48726;48726	4f8tA	1	1.13087	1.06643	1.16728
46458	1b33A	2	1.0981	1.12607	1.07343
46458	1b33F	2	1.13351	1.16238	1.07343
46458	1b8dF	1	1.1161	1.14453	1.07343
46458	1b8dN	1	1.13015	1.15893	1.07343
46458	1cbmA	1	1.0282	1.05438	1.07343
46458	1cg5A	1	1.08996	1.11772	1.07343
46458	1cg5D	1	1.06057	1.08758	1.07343
46458	1gcvA	1	1.06265	1.08972	1.07343
46458	1gcvD	1	1.04783	1.07452	1.07343
46458	1hlmA	1	1.25345	1.28538	1.07343
46458	1ithA	1	0.986794	1.01193	1.07343
46458	1or4A	1	1.05762	1.08455	1.07343
46458	1sctA	1	0.996707	1.02209	1.07343
46458	1sctD	1	1.00859	1.03428	1.07343
46458	1uc3A	1	1.02373	1.0498	1.07343
46458	1umoA	1	1.07239	1.0997	1.07343
46458	1x9fA	1	1.05662	1.08354	1.07343
46458	1x9fH	1	1.0241	1.05018	1.07343
46458	1x9fK	1	1.11862	1.14711	1.07343
46458	1x9fF	1	1.06431	1.09142	1.07343
46458	1xf6D	2	1.18848	1.21875	1.07343
46458	1yhuE	1	1.0354	1.06177	1.07343
46458	1yhuT	1	1.0542	1.08105	1.07343
46458	1yhuS	1	1.07236	1.09967	1.07343
46458	1yhuF	1	1.06362	1.09071	1.07343
46458	2gl3A	1	1.10568	1.13384	1.07343
46458	2gnwA	1	1.15385	1.18324	1.07343
46458	2j96A	1	1.17434	1.20425	1.07343
46458	2qrwA	1	1.0826	1.11017	1.07343
46458	2uumA	1	1.1041	1.13222	1.07343
46458	2uumF	1	1.1395	1.16853	1.07343
46458	2vjtA	1	1.15047	1.17978	1.07343
46458	2vjtF	1	1.13632	1.16526	1.07343
46458	2vryF	1	1.04215	1.06869	1.07343
46458	2w31A	1	1.08512	1.11276	1.07343
46458	2w6vA	1	1.06109	1.08811	1.07343
46458	2w6vD	1	1.08147	1.10902	1.07343
46458	2wthA	1	1.04663	1.07328	1.07343
46458	2zs0E	1	1.0048	1.03039	1.07343
46458	2zs0T	1	1.00934	1.03505	1.07343
46458	2zs0S	1	1.04623	1.07288	1.07343
46458	2zs0F	1	1.03485	1.06121	1.07343
46458	3ia3B	2	1.12912	1.15788	1.07343
46458	3k3uA	1	1.0041	1.02967	1.07343
46458	3ovuC	3	1.05867	1.08564	1.07343
46458	3pi1A	1	1.00803	1.03371	1.07343
46458	3pt7A	1	0.971949	0.996704	1.07343
46458	3pt7B	1	0.982238	1.00726	1.07343
46458	3r0gA	1	1.03247	1.05877	1.07343
46458	3s48B	2	1.1022	1.13028	1.07343
46458	3sdhA	1	1.00217	1.0277	1.07343
46458	3szkA	2	1.07975	1.10725	1.07343
46458	3szkB	2	1.14573	1.17491	1.07343
46458	3ubvA	1	1.10412	1.13224	1.07343
46458	4vhbA	1	1.11544	1.14385	1.07343
52540;48019	1a5tA	1	1.12077	0.976508	1.26338
52540;48019	1iqpF	1	1.20103	1.04644	1.26338
52540;48019	1jqjB	2	1.27695	1.11259	1.26338
52540;48019	1sxjA	2	1.3754	1.19836	1.26338
52540;48019	1sxjD	2	1.26657	1.10354	1.26338
52540;48019	1sxjC	2	1.25835	1.09638	1.26338
52540;48019	1sxjB	2	1.20807	1.05258	1.26338
52540;48019	1sxjE	2	1.28211	1.11708	1.26338
52540;48019	1xxiA	1	1.31329	1.14425	1.26338
52540;48019	1xxiE	1	1.22581	1.06803	1.26338
52540;48019	1xxiD	1	1.23635	1.07721	1.26338
52540;48019	3pvsA	1	1.39593	1.21625	1.26338
101447	1ux5A	1	1.47027	1.12451	1.43923
101447	1v9dA	1	1.26381	0.9666	1.43923
101447	1y64B	2	1.51049	1.15527	1.43923
101447	2j1dA	1	1.51236	1.1567	1.43923
47986	1d2zA	1	1.0085	1.03081	1.07694
47986	1d2zB	1	1.07588	1.09968	1.07694
47986	1wmgF	1	1.02903	1.05179	1.07694
47986	2nsnA	1	1.17971	1.20581	1.07694
47986	3cl3A	2	1.06655	1.09014	1.07694
47986	3ezqA	1	1.31428	1.34336	1.07694
47986	3ezqD	1	1.14705	1.17243	1.07694
47986	3mopF	1	1.05952	1.08297	1.07694
47986	3mopN	1	1.0602	1.08366	1.07694
47986	3mopJ	1	1.12724	1.15218	1.07694
47986	3ygsA	1	0.901761	0.921713	1.07694
47986	3ygsB	1	0.953586	0.974685	1.07694
56762	1cc1B	2	0.892014	1.02269	0.960112
56762	3iamD	6	1.05268	1.2069	0.960112
56762	3myrB	2	0.937057	1.07434	0.960112
56762	3rgwA	2	0.958698	1.09915	0.960112
55550;55550	1a81A	1	1.10426	0.989267	1.22873
55550;55550	3gqiB	2	1.09994	0.985398	1.22873
55550;55550	3hhmB	2	1.48197	1.32764	1.22873
52968	1iwpE	3	0.959328	1.10027	0.959761
52968	1nbwD	2	0.937887	1.07568	0.959761
52968	2d0pD	2	0.982068	1.12635	0.959761
56019	2v64A	1	1.0925	1.10369	1.08961
56019	3vu7B	2	1.08262	1.0937	1.08961
56019	4aezB	3	1.09372	1.10492	1.08961
50022;55961	1o7gA	2	1.00333	1.04238	1.05954
50022;55961	1uljA	2	1.00605	1.0452	1.05954
50022;55961	1ww9A	1	1.06963	1.11125	1.05954
50022;55961	1z01A	1	1.09832	1.14106	1.05954
50022;55961	2b1xA	2	1.02547	1.06537	1.05954
50022;55961	2de6A	2	1.08407	1.12626	1.05954
50022;55961	2gbwA	2	1.01437	1.05384	1.05954
50022;55961	2zylA	1	1.15157	1.19638	1.05954
50022;55961	3gcfA	1	1.03759	1.07797	1.05954
50022;55961	3gobA	1	1.14466	1.1892	1.05954
50022;55961	3n0qA	1	1.01986	1.05955	1.05954
50952	1cruA	1	0.978038	1.04304	1.03217
50952	2ismA	1	0.941297	1.00385	1.03217
50952	2wfxB	2	1.17718	1.25542	1.03217
81442	1m57A	4	1.01662	1.10431	1.01337
81442	1ocrN	6	1.02941	1.1182	1.01337
81442	3dtuA	2	0.985403	1.0704	1.01337
81442	3s39A	2	1.02203	1.11018	1.01337
81345	1l7vA	2	1.17989	1.1235	1.15602
81345	2nq2A	2	1.0992	1.04666	1.15602
81345	2qi9A	3	1.18897	1.13214	1.15602
64484	1zyrC	5	1.56742	1.11986	1.54071
64484	1zyrD	5	1.7061	1.21894	1.54071
64484	2b8kA	6	1.66902	1.19245	1.54071
64484	2b8kB	6	1.479	1.05668	1.54071
64484	3tbiB	2	1.3689	0.978022	1.54071
64484	4aybA	6	1.57983	1.12872	1.54071
64484	4aybB	6	1.41345	1.00985	1.54071
64484	4aybC	6	1.54193	1.10164	1.54071
55594	1kkmF	2	0.940683	0.892443	1.16027
55594	1y50A	1	1.58515	1.50386	1.16027
55594	2ak7A	1	1.32616	1.25815	1.16027
55594	2nzvD	2	0.984987	0.934475	1.16027
55594	3ccdA	1	0.964371	0.914916	1.16027
48168;51998	1peuA	1	1.09587	1.14176	1.05653
48168;51998	1xjeA	1	1.04222	1.08587	1.05653
48168;51998	2xo5A	1	1.03395	1.07724	1.05653
48168;51998	3hndA	1	1.03271	1.07596	1.05653
48168;51998	4erpF	2	1.07789	1.12302	1.05653
48726	1a6zB	2	1.03838	1.05941	1.07892
48726	1ac6A	1	0.960399	0.979845	1.07892
48726	1akjD	3	1.04874	1.06998	1.07892
48726	1akjB	3	1.11685	1.13947	1.07892
48726	1ao7B	3	1.14105	1.16416	1.07892
48726	1bqhD	3	1.14015	1.16323	1.07892
48726	1bqhB	3	1.09225	1.11436	1.07892
48726	1cd8A	1	1.0155	1.03607	1.07892
48726	1cdcA	1	1.59437	1.62665	1.07892
48726	1de4E	3	1.05728	1.07869	1.07892
48726	1efxB	3	1.11397	1.13653	1.07892
48726	1f5wA	1	0.981745	1.00162	1.07892
48726	1frtB	2	1.10779	1.13022	1.07892
48726	1gl4B	2	1.0695	1.09116	1.07892
48726	1h5bA	1	1.0198	1.04045	1.07892
48726	1he7A	1	1.30727	1.33374	1.07892
48726	1hkfA	1	1.03167	1.05256	1.07892
48726	1i1aB	2	1.07387	1.09561	1.07892
48726	1i85A	1	0.999254	1.01949	1.07892
48726	1i85D	1	1.03359	1.05452	1.07892
48726	1i8lB	2	0.989797	1.00984	1.07892
48726	1im3B	3	1.1267	1.14952	1.07892
48726	1jmaB	2	1.10772	1.13015	1.07892
48726	1kacF	2	1.01478	1.03533	1.07892
48726	1kj2C	3	1.06495	1.08651	1.07892
48726	1kj2D	3	1.00377	1.02409	1.07892
48726	1kj2E	3	1.01497	1.03553	1.07892
48726	1ktlB	2	1.08928	1.11134	1.07892
48726	1mwaD	3	1.08561	1.10759	1.07892
48726	1pqzB	2	1.09076	1.11285	1.07892
48726	1py9A	1	0.97556	0.995313	1.07892
48726	1q8mA	1	1.16074	1.18425	1.07892
48726	1qa9A	1	1.11461	1.13718	1.07892
48726	1qa9B	1	1.07358	1.09532	1.07892
48726	1qo3D	3	1.11453	1.1371	1.07892
48726	1qtyD	2	1.03562	1.05659	1.07892
48726	1t0pB	2	1.08937	1.11143	1.07892
48726	1tlkA	1	1.12597	1.14877	1.07892
48726	1tvdA	1	1.00042	1.02067	1.07892
48726	1u2hA	1	1.01962	1.04026	1.07892
48726	1waaF	1	1.05635	1.07774	1.07892
48726	1z9mA	1	1.05428	1.07563	1.07892
48726	1zt4B	2	1.09883	1.12108	1.07892
48726	2atpA	1	1.0367	1.0577	1.07892
48726	2atpC	1	1.06718	1.08879	1.07892
48726	2aw2A	2	1.12736	1.15018	1.07892
48726	2bnqB	3	1.08091	1.1028	1.07892
48726	2dypB	3	1.09606	1.11825	1.07892
48726	2gy7B	2	1.2024	1.22674	1.07892
48726	2i26A	2	1.07784	1.09967	1.07892
48726	2ij0D	2	1.03793	1.05895	1.07892
48726	2j1kF	2	0.989161	1.00919	1.07892
48726	2jjsA	1	1.11693	1.13954	1.07892
48726	2jjsB	1	0.992608	1.01271	1.07892
48726	2ol3A	3	1.03062	1.05148	1.07892
48726	2ol3D	3	1.09298	1.11511	1.07892
48726	2ol3B	3	0.99618	1.01635	1.07892
48726	2pkdA	1	1.05781	1.07923	1.07892
48726	2pttA	1	1.02474	1.04549	1.07892
48726	2pttB	1	1.06846	1.09009	1.07892
48726	2q87A	1	1.00191	1.02219	1.07892
48726	2qjdA	1	1.10628	1.12868	1.07892
48726	2qsqA	1	0.999502	1.01974	1.07892
48726	2uv3A	1	1.16652	1.19014	1.07892
48726	2v6hA	1	1.11267	1.1352	1.07892
48726	2v9tA	2	1.07849	1.10033	1.07892
48726	2vscA	1	1.30772	1.3342	1.07892
48726	2vsdA	1	0.982446	1.00234	1.07892
48726	2wbwB	2	1.01017	1.03063	1.07892
48726	2wwkA	1	1.09248	1.1146	1.07892
48726	2wwkB	1	1.07562	1.0974	1.07892
48726	2wzpS	4	0.973642	0.993357	1.07892
48726	2xt1D	2	1.01609	1.03666	1.07892
48726	2xxcA	1	0.98836	1.00837	1.07892
48726	2yezB	2	1.16715	1.19078	1.07892
48726	2yxmA	1	1.01821	1.03882	1.07892
48726	2z8wB	2	1.0987	1.12094	1.07892
48726	3bikB	2	1.00116	1.02143	1.07892
48726	3bp5A	2	1.05205	1.07336	1.07892
48726	3bx7A	2	1.07529	1.09706	1.07892
48726	3cafA	1	1.03124	1.05212	1.07892
48726	3cdgB	3	1.11822	1.14087	1.07892
48726	3d2uB	3	1.08796	1.10999	1.07892
48726	3dbxB	2	1.06799	1.08962	1.07892
48726	3dmmD	3	1.01974	1.04039	1.07892
48726	3dmmB	3	1.12761	1.15044	1.07892
48726	3dmmE	3	1.11865	1.1413	1.07892
48726	3eoyF	2	0.964164	0.983687	1.07892
48726	3f8uB	2	1.21642	1.24105	1.07892
48726	3i84A	1	1.26357	1.28915	1.07892
48726	3it8F	2	1.12531	1.1481	1.07892
48726	3jvgB	2	1.09255	1.11467	1.07892
48726	3kg5A	1	1.06298	1.0845	1.07892
48726	3kvqA	1	0.969987	0.989628	1.07892
48726	3lowA	1	1.79716	1.83355	1.07892
48726	3noiA	1	1.10555	1.12793	1.07892
48726	3of6D	2	1.06676	1.08836	1.07892
48726	3oskA	1	1.06171	1.08321	1.07892
48726	3p9wB	2	1.05039	1.07166	1.07892
48726	3pv6B	2	1.00434	1.02467	1.07892
48726	3qqnA	1	1.06357	1.0851	1.07892
48726	3r0nA	1	1.03852	1.05955	1.07892
48726	3rbgA	1	1.04101	1.06209	1.07892
48726	3rq3A	1	1.00447	1.0248	1.07892
48726	3sdaB	3	1.11021	1.1327	1.07892
48726	3u82A	2	1.03732	1.05832	1.07892
48726	3udwA	1	1.00215	1.02244	1.07892
48726	3udwD	1	1.0026	1.0229	1.07892
50249;57863	1u5kA	1	1.11748	1.10767	1.11052
50249;57863	2v1cF	2	1.10356	1.09387	1.11052
51338;51556	1gkqA	1	0.884516	1.00083	0.972841
51338;51556	1gkrA	1	0.925808	1.04755	0.972841
51338;51556	1r9xF	1	1.06448	1.20446	0.972841
51338;51556	2fvmA	1	0.975271	1.10352	0.972841
51338;51556	2ogjF	1	0.939875	1.06347	0.972841
51338;51556	2p53A	1	0.946657	1.07114	0.972841
51338;51556	2puzA	1	0.982271	1.11144	0.972841
51338;51556	2qs8A	1	1.00416	1.13621	0.972841
51338;51556	2vunA	1	0.94072	1.06442	0.972841
51338;51556	3be7F	1	1.04912	1.18708	0.972841
51338;51556	3d6nA	2	0.956416	1.08218	0.972841
51338;51556	3e74A	1	0.92648	1.04831	0.972841
51338;51556	3hm7A	1	0.915911	1.03635	0.972841
51338;51556	3ighA	1	1.05038	1.18851	0.972841
51338;51556	3lnpA	1	0.990494	1.12074	0.972841
51338;51556	3lscA	1	0.946246	1.07068	0.972841
51338;51556	3mpgA	1	0.971402	1.09914	0.972841
51338;51556	3mtwA	1	0.975678	1.10398	0.972841
51338;51556	3ooqF	1	1.04601	1.18356	0.972841
51338;51556	3t8lA	1	1.02253	1.15699	0.972841
51338;51556	3v7pA	1	0.932195	1.05478	0.972841
51338;51556	4dzhA	1	0.958302	1.08432	0.972841
51338;51556	4f0lA	1	0.984325	1.11376	0.972841
51338;51556	4f0rA	1	0.958927	1.08503	0.972841
103652	1s1cD	2	1.57965	1.1321	1.53594
103652	1uixA	1	1.41905	1.017	1.53594
103652	1x79C	2	1.60911	1.15321	1.53594
53448	1eyrA	1	1.09484	1.12938	1.0671
53448	1fggA	1	1.07513	1.10905	1.0671
53448	1frwF	1	0.963685	0.994087	1.0671
53448	1h7gA	1	1.03961	1.0724	1.0671
53448	1i52A	1	1.10949	1.14449	1.0671
53448	1ll0A	1	1.01507	1.0471	1.0671
53448	1lvwA	1	1.08711	1.12141	1.0671
53448	1nheB	2	0.946088	0.975935	1.0671
53448	1on8A	1	1.0052	1.03691	1.0671
53448	1qwjA	1	1.11026	1.14528	1.0671
53448	1s4nA	1	0.945274	0.975095	1.0671
53448	1vgzA	1	1.1217	1.15708	1.0671
53448	1vm8A	1	1.11233	1.14742	1.0671
53448	1vpaA	1	1.04695	1.07998	1.0671
53448	1wvcF	1	1.11077	1.14581	1.0671
53448	2bo6A	1	0.960963	0.991279	1.0671
53448	2c0nA	1	1.05483	1.08811	1.0671
53448	2e3dA	1	1.12162	1.15701	1.0671
53448	2i5eA	1	1.025	1.05734	1.0671
53448	2pa4A	1	1.16524	1.202	1.0671
53448	2px7A	1	1.12116	1.15653	1.0671
53448	2ux8A	1	1.15725	1.19376	1.0671
53448	2vs4A	1	0.966166	0.996646	1.0671
53448	2wvkA	1	1.08408	1.11828	1.0671
53448	2xmeA	1	1.01445	1.04645	1.0671
53448	2y6pA	1	1.02563	1.05799	1.0671
53448	2yc3A	1	1.16547	1.20224	1.0671
53448	2zu8A	1	1.01724	1.04933	1.0671
53448	3bcvA	1	1.00744	1.03923	1.0671
53448	3ckqA	1	1.02798	1.06041	1.0671
53448	3d5nA	1	0.990058	1.02129	1.0671
53448	3f1cA	1	1.11051	1.14554	1.0671
53448	3hl3A	1	1.04778	1.08084	1.0671
53448	3iojA	1	1.02568	1.05804	1.0671
53448	3jujA	1	1.06303	1.09657	1.0671
53448	3o3pA	1	1.05411	1.08737	1.0671
53448	3oamA	1	1.05276	1.08597	1.0671
53448	3polA	1	1.09869	1.13335	1.0671
53448	3q7uA	1	1.0719	1.10572	1.0671
53448	3r2wF	1	1.24378	1.28301	1.0671
53448	3tztA	1	1.24795	1.28732	1.0671
53448	4fixF	1	1.11411	1.14926	1.0671
49313	2omxB	2	1.00417	1.10206	1.00299
49313	2x2uA	1	0.993144	1.08996	1.00299
49313	3ff8A	2	1.01166	1.11029	1.00299
53067	1q18A	1	1.08678	1.11555	1.07238
53067	1xqsB	2	1.08428	1.11299	1.07238
53067	2aa4A	1	1.08804	1.11684	1.07238
53067	2ewsA	1	1.04437	1.07202	1.07238
53067	2gupA	1	1.07368	1.1021	1.07238
53067	2q2rA	1	1.04777	1.0755	1.07238
53067	2qm1A	1	1.09962	1.12873	1.07238
53067	2yhwA	1	1.0486	1.07636	1.07238
53067	3c0bA	1	1.11251	1.14196	1.07238
53067	3htvA	1	1.03515	1.06255	1.07238
53067	3lm2A	1	1.03628	1.06371	1.07238
53067	3lm9A	1	1.09027	1.11913	1.07238
53067	3mcpA	1	1.12816	1.15802	1.07238
53067	3qbxA	1	0.978512	1.00442	1.07238
53067	3r8eA	1	1.07141	1.09978	1.07238
53067	3t69A	1	1.13621	1.16629	1.07238
53067	3vgmA	1	1.06492	1.09311	1.07238
53067	3vovA	1	1.08996	1.11881	1.07238
53067	4ehuA	1	1.0587	1.08673	1.07238
110324;50249	2ba1A	2	1.20117	1.07272	1.23258
110324;50249	2nn6I	3	1.26399	1.12882	1.23258
47986;52540;46785	2a5yC	2	1.19645	1.06494	1.23671
47986;52540;46785	3lqqF	1	1.27697	1.1366	1.23671
54060	1evxA	1	1.2526	1.30737	1.05465
54060	1g8tA	1	0.917392	0.957511	1.05465
54060	1m08A	1	1.05912	1.10543	1.05465
54060	2o3bA	2	0.924912	0.965359	1.05465
54060	3ismA	2	1.04692	1.0927	1.05465
54060	3s5bA	1	1.02438	1.06918	1.05465
54060	3u43B	2	1.03159	1.0767	1.05465
54060	4a1nA	1	1.18029	1.2319	1.05465
54511	1gflA	1	0.941386	1.034	1.00218
54511	1gl4A	2	1.08999	1.19722	1.00218
54511	1uisA	1	0.976375	1.07243	1.00218
54511	1xa9A	1	0.988881	1.08617	1.00218
54511	2c9jA	1	0.995027	1.09292	1.00218
54511	2dd7A	1	0.994797	1.09266	1.00218
54511	2rh7A	1	1.01163	1.11115	1.00218
54511	3gb3A	1	1.01933	1.11961	1.00218
57196	1cvwA	2	1.17943	1.11514	1.16423
57196	1jl9A	1	1.12304	1.06182	1.16423
57196	1moxD	2	1.1838	1.11927	1.16423
57196	1xdtD	2	1.10194	1.04187	1.16423
57196	3c9aB	2	1.16027	1.09702	1.16423
57196	3ltgC	2	1.17663	1.11249	1.16423
57196	3njpD	2	1.22099	1.15444	1.16423
57196	3zyjB	2	1.16775	1.1041	1.16423
54523	1ay2A	1	1.09637	1.12535	1.07243
54523	1qveA	1	1.08029	1.10884	1.07243
54523	2retA	2	1.10723	1.13649	1.07243
54523	2retF	2	1.05379	1.08164	1.07243
54523	3ci0A	3	1.02376	1.05081	1.07243
54523	3ci0B	3	1.06279	1.09088	1.07243
54523	3fhuA	1	1.06347	1.09157	1.07243
54523	3fu1A	1	1.09173	1.12058	1.07243
103190	2hj9D	2	1.04047	1.07737	1.06307
103190	2j80A	1	0.981009	1.0158	1.06307
103190	2zbbA	1	1.10499	1.14418	1.06307
103190	3c8cA	1	1.09391	1.1327	1.06307
103190	3ub6A	1	1.03593	1.07267	1.06307
103190	4dbjA	1	1.12211	1.1619	1.06307
158366	2gomA	1	1.05601	1.1041	1.05283
158366	3d5sB	2	1.04965	1.09744	1.05283
69761	1jg5A	1	1.09233	1.09953	1.09356
69761	1wplS	2	1.09478	1.102	1.09356
81296	1doaB	2	1.32303	1.28901	1.12982
81296	1im3D	3	1.01708	0.990922	1.12982
81296	1ix2A	1	1.06156	1.03426	1.12982
81296	1k3zA	2	1.1784	1.14809	1.12982
81296	1ksgB	2	1.11458	1.08592	1.12982
81296	1ktjA	1	1.07989	1.05212	1.12982
81296	1nfiB	3	1.03054	1.00404	1.12982
81296	1uadB	2	0.994893	0.969308	1.12982
81296	1v05A	1	1.05653	1.02936	1.12982
81296	1v8hA	1	1.09901	1.07075	1.12982
81296	1zk9A	1	1.71818	1.674	1.12982
81296	2brqA	1	1.06667	1.03924	1.12982
81296	2cxkA	1	0.939301	0.915146	1.12982
81296	2ox5A	2	1.0586	1.03137	1.12982
81296	2xwxA	1	1.19899	1.16816	1.12982
81296	3fxiD	2	1.16784	1.13781	1.12982
81296	3jv4A	1	1.02434	0.997994	1.12982
81296	3jv4B	1	1.10579	1.07736	1.12982
81296	3n50A	1	1.2636	1.23111	1.12982
81296	3t6qD	2	1.09765	1.06943	1.12982
55718	2c0lB	2	1.06311	1.0564	1.10777
55718	3bdqA	1	1.13161	1.12447	1.10777
55718	3bn8A	1	1.12858	1.12145	1.10777
50729	1btnA	1	1.02452	1.00414	1.12312
50729	1bwnA	1	1.13592	1.11331	1.12312
50729	1dynF	1	1.0244	1.00402	1.12312
50729	1k5gB	3	1.27132	1.24602	1.12312
50729	1p5tA	1	1.03917	1.01849	1.12312
50729	1q67A	1	1.14738	1.12455	1.12312
50729	1rrpB	2	1.21832	1.19408	1.12312
50729	1zc4B	2	1.11502	1.09283	1.12312
50729	2cayA	1	1.02501	1.00461	1.12312
50729	2cy5A	1	1.06052	1.03941	1.12312
50729	2dtcA	1	1.06003	1.03894	1.12312
50729	2ej8A	1	1.08712	1.06549	1.12312
50729	2hthB	2	1.20033	1.17645	1.12312
50729	2j59B	2	1.0916	1.06988	1.12312
50729	2otxA	1	1.14861	1.12576	1.12312
50729	2qkmA	2	1.07312	1.05176	1.12312
50729	2vszA	1	1.21649	1.19229	1.12312
50729	2w2xB	2	1.04766	1.02682	1.12312
50729	2xqnB	2	1.05516	1.03416	1.12312
50729	3a98B	2	1.41463	1.38649	1.12312
50729	3b77F	1	1.20257	1.17864	1.12312
50729	3dcxA	1	1.13058	1.10808	1.12312
50729	3m1iB	3	1.12229	1.09996	1.12312
50729	3pp2A	1	1.02873	1.00826	1.12312
50729	3qwmA	1	1.186	1.1624	1.12312
50729	4a5kA	1	1.07452	1.05314	1.12312
50182	1b34A	1	1.1292	1.13806	1.0922
50182	1b34B	1	1.12228	1.13109	1.0922
50182	1d3bA	1	1.04663	1.05485	1.0922
50182	1d3bB	1	1.14142	1.15037	1.0922
50182	1hk9F	1	1.07607	1.08451	1.0922
50182	1i8fF	1	1.05179	1.06005	1.0922
50182	1kq1F	1	1.08753	1.09607	1.0922
50182	1ljoF	1	1.09885	1.10747	1.0922
50182	1lojF	1	1.15278	1.16183	1.0922
50182	1m5qF	1	1.19951	1.20892	1.0922
50182	1n9rF	1	0.987129	0.994876	1.0922
50182	1ycyF	1	0.997506	1.00534	1.0922
50182	2qtxF	1	1.10307	1.11173	1.0922
50182	3bw1F	1	1.31514	1.32546	1.0922
50182	3hfnF	1	1.06725	1.07563	1.0922
50182	3hfoF	1	1.12952	1.13838	1.0922
50182	3pggF	1	1.03791	1.04605	1.0922
50182	3s6nF	2	1.13675	1.14567	1.0922
50182	3s6nC	2	1.09074	1.0993	1.0922
50182	3s6nD	2	1.08837	1.09691	1.0922
50182	3s6nB	2	1.11868	1.12746	1.0922
50182	3s6nE	2	1.03002	1.03811	1.0922
50182	4emhA	1	1.03916	1.04732	1.0922
50182	4emkA	1	1.03961	1.04777	1.0922
50182	4emkF	1	1.05516	1.06344	1.0922
50182	4emkE	1	1.05504	1.06332	1.0922
50203	1ltrA	1	1.16302	1.20613	1.06142
50203	1prtF	3	1.13803	1.18022	1.06142
50203	1prtD	3	1.03528	1.07366	1.06142
50203	1qb5A	1	1.09678	1.13745	1.06142
50203	1s5eF	2	1.10455	1.14549	1.06142
50203	2ga4F	2	0.953958	0.989324	1.06142
50203	3dwaA	1	1.02357	1.06151	1.06142
50203	3mxgA	1	0.976178	1.01237	1.06142
54695	1buoA	1	1.20246	1.16363	1.1375
54695	1exbF	2	1.04583	1.01206	1.1375
54695	1lm8B	3	1.08955	1.05437	1.1375
54695	1r2bA	1	1.24694	1.20667	1.1375
54695	1s1gA	1	1.00781	0.975266	1.1375
54695	1t1dA	1	0.966063	0.93487	1.1375
54695	2c9wC	3	1.07222	1.0376	1.1375
54695	2fnjC	3	1.11654	1.08049	1.1375
54695	2i2rA	2	1.13352	1.09692	1.1375
54695	2izvC	3	1.08304	1.04807	1.1375
54695	2nn2A	1	1.16744	1.12975	1.1375
54695	2vkpA	1	1.02451	0.991427	1.1375
54695	2vpkA	1	1.07993	1.04506	1.1375
54695	2xaiB	3	1.07721	1.04243	1.1375
54695	2yy9A	1	1.04881	1.01494	1.1375
54695	2z8hA	1	1.30505	1.26291	1.1375
54695	3dcgB	2	1.0931	1.05781	1.1375
54695	3dryA	1	1.34234	1.299	1.1375
54695	3ga1A	1	1.24681	1.20655	1.1375
54695	3hveA	1	1.278	1.23674	1.1375
54695	3i3nA	1	1.33359	1.29053	1.1375
54695	3kvtA	1	0.993113	0.961047	1.1375
54695	3m4tA	1	1.225	1.18545	1.1375
54695	3m52A	1	1.17838	1.14033	1.1375
54695	3m5bA	1	1.05684	1.02272	1.1375
54695	4ap2A	2	1.18623	1.14793	1.1375
54695	4eozA	2	1.1121	1.0762	1.1375
140809	2qvjF	1	1.35401	1.09066	1.36655
140809	3hhwS	2	1.3791	1.11088	1.36655
50985	1a12A	1	0.990267	1.17219	0.929931
50985	1i2mB	2	0.969812	1.14798	0.929931
50985	1jtdB	2	0.895333	1.05981	0.929931
50985	3qhyB	2	0.893701	1.05788	0.929931
50985	4d9sA	1	0.900542	1.06598	0.929931
57302	1ff4A	1	1.04338	1.03756	1.10694
57302	1fscA	1	1.04282	1.037	1.10694
57302	1ktzD	2	0.99242	0.986886	1.10694
57302	1kxiA	1	1.07373	1.06775	1.10694
57302	1lx5D	2	1.12346	1.1172	1.10694
57302	1yi5F	2	1.17419	1.16765	1.10694
57302	2abxA	1	1.16816	1.16164	1.10694
57302	2h64F	2	1.14635	1.13995	1.10694
57302	2h64E	2	1.24165	1.23473	1.10694
57302	2h7zA	1	1.15156	1.14514	1.10694
57302	2h7zB	1	1.09365	1.08756	1.10694
57302	2qc1A	2	1.08693	1.08087	1.10694
57302	2qjaD	2	1.22412	1.21729	1.10694
57302	2x8bB	2	1.04583	1.04	1.10694
57302	3eraA	1	1.04757	1.04173	1.10694
57302	3hh7A	1	1.058	1.0521	1.10694
57302	3kfdD	2	1.05705	1.05116	1.10694
57302	3kfdF	2	1.16047	1.154	1.10694
57302	4faoD	3	1.13988	1.13352	1.10694
57302	4faoF	3	1.06763	1.06167	1.10694
49503	1aizA	1	0.929547	1.02535	0.997916
49503	1ibyA	1	1.06145	1.17085	0.997916
49503	1kgyD	2	1.06913	1.17932	0.997916
49503	1mdaF	3	0.993174	1.09554	0.997916
49503	1mg2C	4	0.917636	1.01222	0.997916
49503	1ws7A	1	1.01444	1.119	0.997916
49503	2h47C	3	0.979533	1.08049	0.997916
49503	2hleB	2	1.00447	1.108	0.997916
49503	2j57A	3	0.942307	1.03943	0.997916
49503	2vsmB	2	1.08589	1.19781	0.997916
49503	2w8cA	1	0.948505	1.04627	0.997916
49503	2x11B	2	1.07068	1.18104	0.997916
49503	3erxA	1	0.937884	1.03455	0.997916
49503	3njkF	1	1.09229	1.20487	0.997916
49503	7pcyA	1	0.921807	1.01682	0.997916
52266;49818	1flcA	2	1.17528	1.24708	1.03739
52266;49818	3cl4A	1	0.951411	1.00954	1.03739
52266;49818	3i26A	1	0.985478	1.04569	1.03739
49879	1dd1A	1	1.11934	1.11986	1.10025
49879	1devA	2	0.956958	0.957409	1.10025
49879	1g6gA	1	0.994281	0.994749	1.10025
49879	1khxA	1	1.11377	1.1143	1.10025
49879	1lgpA	1	1.57045	1.57119	1.10025
49879	1mr1A	2	1.07736	1.07787	1.10025
49879	1qwtA	1	1.07653	1.07704	1.10025
49879	1u7vA	1	1.08921	1.08973	1.10025
49879	1u7vC	1	1.07506	1.07557	1.10025
49879	1zoqA	2	1.04082	1.04131	1.10025
49879	2xt9D	2	1.00725	1.00772	1.10025
49879	3dshA	1	1.29903	1.29964	1.10025
49879	3ounA	2	0.974687	0.975146	1.10025
49879	3va4A	1	1.00876	1.00924	1.10025
111126	1wc8A	1	1.08904	1.05265	1.13882
111126	2bjnA	1	1.06145	1.02598	1.13882
111126	2cfhA	1	1.15006	1.11163	1.13882
111126	2cfhB	1	1.09582	1.0592	1.13882
111126	2j3rA	1	1.0949	1.05831	1.13882
111126	2j3rB	1	1.15836	1.11966	1.13882
111126	2j3tA	2	1.16201	1.12319	1.13882
111126	2j3tB	2	1.11346	1.07626	1.13882
111126	2j3wC	2	1.10931	1.07224	1.13882
111126	2j3wB	2	1.12154	1.08406	1.13882
111126	2osoA	1	1.28279	1.23992	1.13882
111126	3cueD	3	1.18649	1.14685	1.13882
111126	3cueB	3	1.18322	1.14368	1.13882
111126	3njcA	1	1.12962	1.09188	1.13882
111126	3nvuA	1	1.14426	1.10602	1.13882
47473	1auiB	2	1.17311	1.07672	1.19931
47473	1bjfA	1	1.11973	1.02773	1.19931
47473	1br1B	2	1.23583	1.13428	1.19931
47473	1g4yD	2	1.31958	1.21115	1.19931
47473	1hqvA	1	1.1583	1.06312	1.19931
47473	1ht9A	1	1.34892	1.23809	1.19931
47473	1irjA	1	1.14361	1.04964	1.19931
47473	1j1dA	3	1.3093	1.20172	1.19931
47473	1j55A	1	1.22315	1.12265	1.19931
47473	1juoA	1	1.15823	1.06306	1.19931
47473	1k96A	1	1.15515	1.06024	1.19931
47473	1k9uA	1	1.39522	1.28058	1.19931
47473	1kfuB	2	1.15483	1.05994	1.19931
47473	1ksoA	1	1.1387	1.04514	1.19931
47473	1m63F	3	1.22121	1.12087	1.19931
47473	1mr8A	1	1.13672	1.04332	1.19931
47473	1n2dA	2	1.26104	1.15743	1.19931
47473	1nx2A	1	1.14706	1.05281	1.19931
47473	1odbA	1	1.11681	1.02505	1.19931
47473	1psrA	1	1.1396	1.04596	1.19931
47473	1qlsA	1	1.16189	1.06642	1.19931
47473	1s6cA	1	1.0956	1.00558	1.19931
47473	1tcoB	3	1.20508	1.10607	1.19931
47473	1v1fA	1	1.17084	1.07463	1.19931
47473	1w7iB	2	1.21123	1.11171	1.19931
47473	1xfwB	2	1.25997	1.15644	1.19931
47473	1xk4A	1	1.12189	1.02971	1.19931
47473	1xk4D	1	1.18402	1.08673	1.19931
47473	1ytzC	3	1.26358	1.15975	1.19931
47473	1zotB	2	1.13926	1.04566	1.19931
47473	2aucA	1	1.19921	1.10067	1.19931
47473	2bl0C	2	1.29408	1.18775	1.19931
47473	2bl0B	2	1.22291	1.12243	1.19931
47473	2doqA	2	1.27941	1.17429	1.19931
47473	2ehbA	2	1.13011	1.03725	1.19931
47473	2gv5A	2	1.26183	1.15815	1.19931
47473	2h2kA	1	1.23267	1.13138	1.19931
47473	2h61F	1	1.15941	1.06414	1.19931
47473	2i2rF	2	1.12061	1.02853	1.19931
47473	2i7aA	1	1.1737	1.07726	1.19931
47473	2ix7A	2	1.21312	1.11344	1.19931
47473	2nxqA	1	1.33133	1.22194	1.19931
47473	2pmyA	1	1.10761	1.0166	1.19931
47473	2sasA	1	0.997912	0.915916	1.19931
47473	2scpA	1	0.917694	0.84229	1.19931
47473	2welB	2	1.19955	1.10099	1.19931
47473	2x0gB	2	1.22572	1.125	1.19931
47473	2yggB	2	1.28072	1.17548	1.19931
47473	2zfdA	2	1.11216	1.02077	1.19931
47473	3a8rA	1	1.27964	1.17449	1.19931
47473	3bowB	3	1.18005	1.08309	1.19931
47473	3df0B	3	1.19583	1.09757	1.19931
47473	3e3rA	1	1.21833	1.11822	1.19931
47473	3fwcA	3	1.23282	1.13152	1.19931
47473	3gn4C	2	1.18646	1.08897	1.19931
47473	3h4sB	2	1.27268	1.1681	1.19931
47473	3hr4B	2	1.21398	1.11423	1.19931
47473	3i5fC	2	1.33869	1.2287	1.19931
47473	3i5fB	2	1.4618	1.34169	1.19931
47473	3k21A	1	1.16442	1.06875	1.19931
47473	3l19A	1	1.21587	1.11596	1.19931
47473	3l9iB	2	1.26455	1.16065	1.19931
47473	3lcpB	2	1.16021	1.06488	1.19931
47473	3mseA	1	1.26079	1.1572	1.19931
47473	3nxaA	1	1.28731	1.18153	1.19931
47473	3oxqA	2	1.20586	1.10678	1.19931
47473	3pm8A	1	1.14931	1.05487	1.19931
47473	3sjsA	1	1.1397	1.04605	1.19931
47473	3zwhA	2	1.24567	1.14332	1.19931
47473	4cpvA	1	0.965349	0.886029	1.19931
47473	4dckB	3	1.18277	1.08558	1.19931
81995;82919;53300;81811;82754	1m2oA	2	1.18298	1.10298	1.18061
81995;82919;53300;81811;82754	1m2vA	1	1.16751	1.08855	1.18061
81995;82919;53300;81811;82754	1m2vB	1	1.14832	1.07066	1.18061
81995;82919;53300;81811;82754	3eg9A	2	1.17908	1.09935	1.18061
81995;82919;53300;81811;82754	3egdA	2	1.22516	1.1423	1.18061
47644;52242	1bmtA	1	1.11699	1.04227	1.17969
47644;52242	2i2xD	2	1.24238	1.15927	1.17969
52058;48726	2id5A	1	1.1932	1.13259	1.15968
52058;48726	2xotA	1	1.09475	1.03914	1.15968
52058;48726	3zyjA	2	1.19109	1.13058	1.15968
143113	2ayuA	1	1.40256	1.17861	1.30993
143113	2e50A	1	1.31645	1.10625	1.30993
143113	2zd7A	1	1.25267	1.05266	1.30993
143113	3hfdA	1	1.32892	1.11674	1.30993
143113	3kypA	1	1.27357	1.07022	1.30993
143113	3q66A	2	1.28537	1.08014	1.30993
56300	1auiA	2	1.09536	1.18927	1.01385
56300	1ii7A	1	1.05554	1.14603	1.01385
56300	1m63A	3	1.14047	1.23825	1.01385
56300	1s70A	2	1.01925	1.10664	1.01385
56300	1su1A	1	0.953633	1.0354	1.01385
56300	1t70A	1	0.970343	1.05354	1.01385
56300	1tcoA	3	1.04836	1.13824	1.01385
56300	1uf3F	1	0.965181	1.04793	1.01385
56300	2dfjA	1	0.911773	0.989946	1.01385
56300	2gjuA	1	0.962105	1.04459	1.01385
56300	2ie3B	2	0.889606	0.965879	1.01385
56300	2nppC	3	1.02798	1.11611	1.01385
56300	2o8gA	2	0.969589	1.05272	1.01385
56300	2r17A	2	0.94747	1.0287	1.01385
56300	3av0A	2	1.26751	1.37618	1.01385
56300	3c5wB	3	0.952114	1.03375	1.01385
56300	3d03F	1	1.00751	1.09389	1.01385
56300	3dw8C	3	0.888916	0.96513	1.01385
56300	3eghA	2	0.913768	0.992113	1.01385
56300	3fgaC	4	0.978396	1.06228	1.01385
56300	3gveA	1	0.941864	1.02262	1.01385
56300	3ib7A	1	1.08318	1.17605	1.01385
56300	3icfA	1	0.913127	0.991417	1.01385
56300	3n5uA	1	0.935477	1.01568	1.01385
56300	3p71B	2	0.956873	1.03891	1.01385
56300	3qfmA	1	0.949785	1.03122	1.01385
56300	3t1iA	1	1.11427	1.20981	1.01385
56300	3thnA	1	1.1064	1.20127	1.01385
56300	3thoB	2	1.30544	1.41736	1.01385
56300	4fbkA	1	1.14406	1.24215	1.01385
54913	1kr4A	1	1.08096	1.03052	1.15464
54913	1naqA	1	1.15543	1.10153	1.15464
54913	1nzaA	1	1.0931	1.0421	1.15464
54913	1o51A	1	1.1324	1.07956	1.15464
54913	1pilA	1	1.24583	1.1877	1.15464
54913	1ukuA	1	1.04055	0.992005	1.15464
54913	1vfjA	1	1.23476	1.17715	1.15464
54913	2cz4A	1	1.0883	1.03752	1.15464
54913	2dclF	1	1.22734	1.17008	1.15464
54913	2nuuF	2	1.2598	1.20102	1.15464
54913	2rd5K	2	1.21527	1.15857	1.15464
54913	2zfhA	1	1.1018	1.0504	1.15464
54913	2zomA	1	1.08767	1.03693	1.15464
54913	3ahpA	1	1.12268	1.07029	1.15464
54913	3ce8A	1	1.16896	1.11442	1.15464
54913	3dfeA	1	1.03522	0.98692	1.15464
54913	3m05A	1	1.24522	1.18712	1.15464
54913	3n5bA	2	1.25383	1.19533	1.15464
54913	3o5tF	2	1.20464	1.14844	1.15464
54913	4e98A	1	1.09907	1.04779	1.15464
56235	1g4aF	2	0.998696	1.01876	1.0791
56235	1j2pF	1	1.11724	1.13968	1.0791
56235	1nedF	1	1.09536	1.11736	1.0791
56235	1p4kA	1	0.930188	0.948871	1.0791
56235	1pmaF	1	1.1116	1.13393	1.0791
56235	1pmaS	1	1.05609	1.0773	1.0791
56235	1te5A	1	0.980941	1.00064	1.0791
56235	1z7qM	2	1.12341	1.14597	1.0791
56235	1z7qQ	2	1.14223	1.16517	1.0791
56235	1z7qD	2	1.17935	1.20304	1.0791
56235	1z7qW	2	1.29379	1.31977	1.0791
56235	1z7qG	2	1.11269	1.13503	1.0791
56235	1z7qZ	2	1.0382	1.05906	1.0791
56235	1z7qA	2	1.14239	1.16533	1.0791
56235	1z7qT	2	1.14985	1.17294	1.0791
56235	1z7qJ	2	1.00904	1.02931	1.0791
56235	1z7qK	2	1.05928	1.08056	1.0791
56235	1z7qB	2	1.17386	1.19744	1.0791
56235	1z7qS	2	1.18864	1.21252	1.0791
56235	1z7qH	2	1.02284	1.04338	1.0791
56235	1z7qN	2	1.14337	1.16633	1.0791
56235	2a8iA	1	1.03814	1.05899	1.0791
56235	2ae4A	1	1.25077	1.27589	1.0791
56235	2ae4B	1	1.14651	1.16954	1.0791
56235	2bjfA	1	1.12901	1.15168	1.0791
56235	2hezA	1	1.07647	1.09809	1.0791
56235	2i3oA	1	0.900403	0.918487	1.0791
56235	2nlzA	1	0.974611	0.994186	1.0791
56235	2oqcA	1	1.09489	1.11688	1.0791
56235	2z5cC	3	1.06446	1.08584	1.0791
56235	3c17A	1	0.920169	0.93865	1.0791
56235	3h4pS	1	1.11236	1.1347	1.0791
56235	3h4pN	1	1.04304	1.06399	1.0791
56235	3hbcA	1	1.00386	1.02402	1.0791
56235	3ipmY	2	1.13068	1.15339	1.0791
56235	3ipmN	2	1.04699	1.06802	1.0791
56235	3mdnA	1	0.955254	0.97444	1.0791
56235	3mfeF	1	1.06117	1.08248	1.0791
56235	3mfeS	1	1.05769	1.07893	1.0791
56235	3mjiA	1	1.08833	1.11019	1.0791
48264	1jmeA	1	1.02311	1.05631	1.06617
48264	1wiyA	1	1.02951	1.06291	1.06617
48264	2gr6A	1	0.985012	1.01698	1.06617
48264	2nz5A	1	1.07138	1.10615	1.06617
48264	2uvnA	1	1.0319	1.06539	1.06617
48264	2yjnD	2	1.09443	1.12994	1.06617
48264	3cxvA	1	1.03492	1.0685	1.06617
48264	3daxA	1	1.05815	1.09249	1.06617
48264	3ejdB	2	1.06557	1.10015	1.06617
48264	3g5nA	1	1.20416	1.24324	1.06617
48264	3juvA	1	1.07755	1.11251	1.06617
48264	3n9yA	2	1.06365	1.09816	1.06617
48264	3qm4A	1	1.07814	1.11313	1.06617
48264	3tikA	1	1.10891	1.1449	1.06617
51445	1cbgA	1	0.988599	1.1358	0.958106
51445	1clxA	1	0.897456	1.03109	0.958106
51445	1fa2A	1	1.01177	1.16242	0.958106
51445	1gnxA	1	0.901762	1.03604	0.958106
51445	1myrA	1	0.894405	1.02758	0.958106
51445	1ta3A	2	0.921421	1.05862	0.958106
51445	1ta3B	2	0.852366	0.979285	0.958106
51445	1te1A	2	0.942605	1.08296	0.958106
51445	1tvnA	1	0.814615	0.935912	0.958106
51445	1uwiA	1	0.922379	1.05972	0.958106
51445	1uyqF	1	0.891641	1.02441	0.958106
51445	1v08A	1	0.934094	1.07318	0.958106
51445	2d73A	1	1.00837	1.15852	0.958106
51445	2dskA	1	0.874281	1.00446	0.958106
51445	2epoA	1	1.04434	1.19984	0.958106
51445	2q8xA	1	0.911393	1.0471	0.958106
51445	2wagA	1	1.0199	1.17177	0.958106
51445	2wnwA	1	0.929429	1.06782	0.958106
51445	2wvtA	1	1.01205	1.16274	0.958106
51445	2xn0A	1	1.00307	1.15243	0.958106
51445	2xsaA	1	1.07802	1.23854	0.958106
51445	2y8vA	1	1.03641	1.19074	0.958106
51445	2yfnA	1	0.991818	1.1395	0.958106
51445	3bxwA	1	1.00871	1.15891	0.958106
51445	3cz8A	1	1.06622	1.22499	0.958106
51445	3mi6A	1	1.01926	1.17103	0.958106
51445	3nydA	1	0.85675	0.984321	0.958106
51445	3qomA	1	0.909703	1.04516	0.958106
51445	3sqlA	1	1.03807	1.19264	0.958106
51445	3u7vA	1	1.00997	1.16035	0.958106
51445	3uerA	1	0.97395	1.11897	0.958106
51445	4g6cA	1	0.894566	1.02777	0.958106
52518	1ni4A	2	1.09413	1.07281	1.12264
52518	1olxA	2	1.2276	1.20368	1.12264
52518	1qs0A	2	1.09367	1.07236	1.12264
52518	1umdA	2	1.0456	1.02523	1.12264
52518	1w85A	3	1.12086	1.09902	1.12264
52518	3dufA	2	1.15401	1.13152	1.12264
56214	1f7tA	1	1.0512	1.05825	1.09343
56214	1f80A	2	1.04221	1.04921	1.09343
56214	1fthA	1	1.13424	1.14186	1.09343
56214	2jbzA	1	1.10868	1.11612	1.09343
56214	2qg8A	1	1.11227	1.11973	1.09343
56214	2watA	1	1.06333	1.07047	1.09343
56214	3f09A	1	1.15249	1.16023	1.09343
56214	3ne1A	1	1.0632	1.07034	1.09343
56214	3nfdA	1	1.12067	1.12819	1.09343
56214	3qmnA	1	1.09154	1.09887	1.09343
56214	4dxeA	2	1.08788	1.09519	1.09343
52540;50447;50465	1aipA	2	1.11907	1.09219	1.12786
52540;50447;50465	1g7cA	2	1.14802	1.12045	1.12786
52540;50447;50465	1xb2A	2	1.16715	1.13912	1.12786
52540;50447;50465	1zunB	2	1.15007	1.12245	1.12786
52540;50447;50465	2ahoA	2	1.10124	1.07479	1.12786
52540;50447;50465	2dcuA	2	1.16662	1.1386	1.12786
52540;50447;50465	3agjA	2	1.0232	0.998627	1.12786
52540;50447;50465	3cw2A	3	1.20821	1.17919	1.12786
52540;50447;50465	3mcaA	2	1.20617	1.1772	1.12786
52540;50447;50465	3vmfA	2	0.988816	0.965066	1.12786
111304	1vddA	1	1.42804	1.09391	1.437
111304	2v1cA	2	1.44596	1.10763	1.437
55620	1b9lF	1	1.13094	1.13038	1.10132
55620	1fb1F	1	1.19756	1.19696	1.10132
55620	1n3sA	1	1.245	1.24439	1.10132
55620	1nbuF	1	1.06794	1.06741	1.10132
55620	1rs4F	1	1.09943	1.09888	1.10132
55620	1sqlF	1	1.10627	1.10572	1.10132
55620	1wplF	2	1.1486	1.14803	1.10132
55620	2a0sF	1	1.0346	1.03409	1.10132
55620	2dttA	1	1.05688	1.05636	1.10132
55620	2g64F	1	1.11097	1.11042	1.10132
55620	2obaF	1	1.04107	1.04055	1.10132
55620	3d7jF	1	1.04648	1.04596	1.10132
55620	3i2bA	1	1.07975	1.07921	1.10132
55620	3jygA	1	1.10676	1.10621	1.10132
55620	3o1kF	1	1.1329	1.13234	1.10132
55620	3uxjA	1	1.01091	1.01041	1.10132
55620	3v9oA	1	1.10989	1.10934	1.10132
55620	4f8bF	1	1.09775	1.0972	1.10132
55681;52954	1evlA	1	1.06808	0.987525	1.19056
55681;52954	1g5iA	1	1.22097	1.12888	1.19056
55681;52954	1ggmA	1	1.11446	1.03041	1.19056
55681;52954	1h4vA	1	1.28663	1.1896	1.19056
55681;52954	1qe0A	1	1.22447	1.13212	1.19056
55681;52954	1wu7A	1	1.22251	1.13032	1.19056
55681;52954	2i4nA	1	1.09884	1.01596	1.19056
55681;52954	3a32A	1	1.10024	1.01726	1.19056
55681;52954	3hrkA	1	1.21069	1.11938	1.19056
55681;52954	3ikmC	2	1.30287	1.20461	1.19056
55681;52954	3netA	1	1.25511	1.16046	1.19056
55681;52954	3ugqA	1	1.1226	1.03794	1.19056
55681;52954	4e51A	1	1.24979	1.15553	1.19056
51905;54373	1doeA	1	1.02485	1.09788	1.02755
51905;54373	1gpeA	1	0.884647	0.947685	1.02755
51905;54373	1h81A	1	0.965816	1.03464	1.02755
51905;54373	1kdgA	1	0.929703	0.995951	1.02755
51905;54373	1ltxC	3	1.09428	1.17226	1.02755
51905;54373	1ng3A	1	1.00354	1.07505	1.02755
51905;54373	1sezA	1	1.13245	1.21315	1.02755
51905;54373	1vg9A	2	1.11435	1.19375	1.02755
51905;54373	1y56F	2	0.979399	1.04919	1.02755
51905;54373	2bk3A	1	1.04372	1.11809	1.02755
51905;54373	2f6cA	1	1.12455	1.20469	1.02755
51905;54373	2jaeA	1	1.12522	1.20541	1.02755
51905;54373	2rgoA	1	1.09286	1.17074	1.02755
51905;54373	2vouA	1	1.05761	1.13298	1.02755
51905;54373	2yg5A	1	0.954828	1.02287	1.02755
51905;54373	3ad7B	4	0.986882	1.0572	1.02755
51905;54373	3cndA	1	1.05557	1.13078	1.02755
51905;54373	3kveA	1	1.01419	1.08646	1.02755
51905;54373	3q9tA	1	0.938954	1.00586	1.02755
52058;81296	1h6uA	1	1.01472	1.05607	1.05767
52058;81296	2omxA	2	1.06831	1.11184	1.05767
52058;81296	2uzyA	2	1.0567	1.09976	1.05767
52058;81296	2wqwA	1	1.09095	1.13541	1.05767
52266	1vyhA	2	1.00667	1.14433	0.968352
52266	1wabA	1	0.932426	1.05993	0.968352
52266	1z8hA	1	0.951321	1.08141	0.968352
52266	1zmbA	1	1.00467	1.14206	0.968352
52266	2hsjA	1	1.03855	1.18057	0.968352
52266	2q0qF	1	0.9198	1.04558	0.968352
52266	2vptA	1	0.883236	1.00402	0.968352
52266	2w9xA	1	1.04801	1.19132	0.968352
52266	3bzwF	1	1.02782	1.16837	0.968352
52266	3dc7A	1	0.890687	1.01249	0.968352
52266	3dciF	1	0.915902	1.04115	0.968352
52266	3milA	1	1.04446	1.18729	0.968352
52266	3rjtA	1	0.925011	1.0515	0.968352
111357	2clyC	3	1.66942	1.07143	1.71513
111357	2wssM	6	1.76085	1.13011	1.71513
55267;53032	1a79A	1	1.12979	1.06902	1.16334
55267;53032	2cv8A	1	1.15341	1.09137	1.16334
55267;53032	2ohcA	1	1.14805	1.08631	1.16334
55267;53032	2zyzD	2	1.14351	1.08201	1.16334
55267;53032	3ieyA	2	1.24863	1.18147	1.16334
55267;53032	3p1zD	2	1.15666	1.09445	1.16334
56091	2vugA	1	1.17909	1.10857	1.1708
56091	3bacA	1	1.297	1.21943	1.1708
56091	3gb8B	2	1.09892	1.03319	1.1708
56091	3gjxA	3	1.28015	1.20358	1.1708
56091	3jslA	1	1.13522	1.06732	1.1708
56091	3qwuA	1	1.14277	1.07441	1.1708
56091	3ty5A	1	1.15883	1.08952	1.1708
56091	4e6nA	2	1.07441	1.01014	1.1708
54423;52833	1eejA	1	1.11773	1.10015	1.11836
54423;52833	1jzdA	2	1.11703	1.09946	1.11836
54423;52833	1t3bA	1	1.08033	1.06334	1.11836
54423;52833	2h0hA	1	1.15836	1.14014	1.11836
47060	1xeqA	1	1.26516	1.14664	1.21455
47060	2z0aA	1	1.16177	1.05293	1.21455
47060	3rt3D	2	1.21673	1.10274	1.21455
63592	1g8eA	1	1.3596	1.13708	1.31619
63592	2avuA	2	1.27277	1.06446	1.31619
49894	1p35A	1	1.09822	1.06975	1.13006
49894	2funA	2	1.1619	1.13179	1.13006
56399	1aerA	1	1.06133	1.09667	1.06529
56399	1prtA	3	1.0325	1.06689	1.06529
56399	1s5eA	2	1.03385	1.06828	1.06529
56399	2a5dB	2	1.06349	1.09891	1.06529
56399	2auaA	1	1.27599	1.31849	1.06529
56399	2bovB	2	1.03142	1.06577	1.06529
56399	2cb4F	1	0.952991	0.984727	1.06529
56399	2zitB	2	1.06231	1.09769	1.06529
56399	3hkvA	1	1.07375	1.10951	1.06529
51206;46785	1ft9A	1	1.22641	1.16093	1.16286
51206;46785	1hw5A	1	1.20217	1.13798	1.16286
51206;46785	1o5lA	1	1.16817	1.1058	1.16286
51206;46785	1zybA	1	1.19097	1.12738	1.16286
51206;46785	2bgcA	1	1.09726	1.03868	1.16286
51206;46785	2fmyA	1	1.17763	1.11475	1.16286
51206;46785	2gauA	1	1.11491	1.05538	1.16286
51206;46785	2xhkA	1	1.12764	1.06743	1.16286
51206;46785	2xkoA	2	1.18687	1.1235	1.16286
51206;46785	2zcwA	1	1.18656	1.1232	1.16286
51206;46785	3b02A	1	1.05373	0.997464	1.16286
51206;46785	3dkwA	1	1.34869	1.27668	1.16286
51206;46785	3dv8A	1	1.10869	1.0495	1.16286
51206;46785	3e5uA	1	1.10777	1.04862	1.16286
51206;46785	3e97A	1	1.12051	1.06068	1.16286
51206;46785	3h3zA	1	1.18082	1.11777	1.16286
51206;46785	3iwzA	1	1.13888	1.07807	1.16286
51206;46785	3r6sA	1	1.12955	1.06924	1.16286
51206;46785	4ev0A	1	1.22708	1.16156	1.16286
158911	2z6fA	1	1.05155	1.11731	1.03598
158911	3ovuB	3	1.01545	1.07895	1.03598
158911	3s48A	2	1.06042	1.12673	1.03598
158911	3szkC	2	1.01652	1.08009	1.03598
48592;54849;52029	1a6dK	1	1.18682	1.08702	1.20183
48592;54849;52029	1a6dF	1	1.15407	1.05702	1.20183
48592;54849;52029	1aonF	2	1.21333	1.11129	1.20183
48592;54849;52029	1kp8F	1	1.25281	1.14746	1.20183
48592;54849;52029	1q3rF	1	1.20215	1.10106	1.20183
54897	1v5iB	2	1.06633	1.1138	1.05385
54897	1vjqA	1	1.04137	1.08773	1.05385
50814	1ew3A	1	0.949753	0.989592	1.05645
50814	1g85A	1	1.28558	1.3395	1.05645
50814	1gkaA	1	1.09512	1.14106	1.05645
50814	1gkaB	1	1.02454	1.06752	1.05645
50814	1i4uA	1	1.03853	1.08209	1.05645
50814	1rlbF	2	1.06644	1.11117	1.05645
50814	1z24A	1	1.10851	1.155	1.05645
50814	2acoA	1	1.00322	1.0453	1.05645
50814	2blgA	1	1.02133	1.06417	1.05645
50814	2gc9A	1	0.910874	0.949082	1.05645
50814	2q4nA	1	1.06664	1.11138	1.05645
50814	2qm9A	1	1.02029	1.06309	1.05645
50814	2r73A	1	0.970218	1.01092	1.05645
50814	2rd7B	2	1.08078	1.12612	1.05645
50814	2xklA	1	1.03547	1.07891	1.05645
50814	3bx7D	2	1.0692	1.11405	1.05645
50814	3cqrA	1	1.12912	1.17648	1.05645
50814	3ebwA	1	1.01751	1.06019	1.05645
50814	3i17A	1	1.09885	1.14494	1.05645
50814	3ojyC	3	1.13713	1.18483	1.05645
57716	1pzwA	1	1.22851	1.10175	1.22742
57716	2ds5A	1	1.18298	1.06092	1.22742
57716	2fidC	2	1.39146	1.24789	1.22742
57716	2vuuB	2	1.10672	0.992528	1.22742
48024;52540	2r6aA	2	1.33083	1.11126	1.31827
48024;52540	2r6dF	1	1.30175	1.08697	1.31827
48024;52540	3bgwF	1	1.32222	1.10407	1.31827
49562	1bdyA	1	1.08815	1.10128	1.08765
49562	2cjtA	1	1.09558	1.1088	1.08765
49562	2q3xA	1	0.998848	1.0109	1.08765
49562	3fbkA	1	1.05273	1.06543	1.08765
49562	3m7fB	2	1.20293	1.21744	1.08765
56672	1aroA	2	1.32656	1.2126	1.20423
56672	2wk4A	1	1.14385	1.04557	1.20423
56672	2xymA	1	1.07135	0.97931	1.20423
56672	3c6tA	1	1.26109	1.15274	1.20423
56672	3mmpB	2	1.27227	1.16297	1.20423
56672	3qidA	1	1.15024	1.05142	1.20423
52833	1ac1A	1	1.01189	1.09277	1.0193
52833	1bedA	1	0.979587	1.05788	1.0193
52833	1ertA	1	0.957497	1.03403	1.0193
52833	1f37A	1	0.980841	1.05924	1.0193
52833	1f6mD	2	0.940759	1.01595	1.0193
52833	1n8jF	1	1.03281	1.11536	1.0193
52833	1nm3A	1	1.12678	1.21684	1.0193
52833	1nw2A	1	0.958555	1.03517	1.0193
52833	1o81A	1	0.993774	1.0732	1.0193
52833	1prxA	1	1.08532	1.17207	1.0193
52833	1psqA	1	0.908524	0.981139	1.0193
52833	1qmvF	1	1.02369	1.10551	1.0193
52833	1qxhA	1	0.921105	0.994725	1.0193
52833	1r4wA	1	1.02374	1.10556	1.0193
52833	1r7hA	1	1.34439	1.45184	1.0193
52833	1syrA	1	0.944597	1.02009	1.0193
52833	1syxA	2	0.955751	1.03214	1.0193
52833	1t1vA	1	1.04952	1.1334	1.0193
52833	1v98A	1	1.00002	1.07995	1.0193
52833	1w89A	1	1.00302	1.08319	1.0193
52833	1wwjA	1	1.1046	1.19289	1.0193
52833	1xccA	1	1.13763	1.22856	1.0193
52833	1xxuA	1	0.91195	0.984838	1.0193
52833	1z5yB	2	0.939847	1.01496	1.0193
52833	2axoA	1	1.09259	1.17992	1.0193
52833	2bmxF	1	0.985407	1.06417	1.0193
52833	2cx4A	1	0.972513	1.05024	1.0193
52833	2e7pA	1	1.05856	1.14317	1.0193
52833	2f8aA	1	0.925816	0.999813	1.0193
52833	2fa8A	1	0.982873	1.06143	1.0193
52833	2hyxA	1	1.02687	1.10895	1.0193
52833	2imeA	1	1.04942	1.1333	1.0193
52833	2iwtA	2	0.981058	1.05947	1.0193
52833	2o8vD	2	0.935479	1.01025	1.0193
52833	2oe1A	1	0.924465	0.998354	1.0193
52833	2p5rA	1	1.04528	1.12883	1.0193
52833	2pptA	1	1.02624	1.10826	1.0193
52833	2pu9C	3	0.995188	1.07473	1.0193
52833	2pukB	2	0.983648	1.06227	1.0193
52833	2pvoC	4	1.0179	1.09926	1.0193
52833	2pwjA	1	0.945429	1.02099	1.0193
52833	2qsiA	1	1.2855	1.38824	1.0193
52833	2r37A	1	0.97344	1.05124	1.0193
52833	2trcC	3	1.29784	1.40158	1.0193
52833	2vl3A	1	0.936249	1.01108	1.0193
52833	2vocA	1	1.02375	1.10557	1.0193
52833	2wciA	1	1.07614	1.16216	1.0193
52833	2wulA	1	1.00318	1.08336	1.0193
52833	2xbqA	1	0.982031	1.06052	1.0193
52833	2xhfA	1	0.930423	1.00479	1.0193
52833	2yzhA	1	0.933664	1.00829	1.0193
52833	2zupA	2	1.01627	1.09749	1.0193
52833	3a2xF	1	1.09489	1.1824	1.0193
52833	3eviA	1	0.973041	1.05081	1.0193
52833	3eytA	1	1.0178	1.09914	1.0193
52833	3f9uA	1	1.02948	1.11176	1.0193
52833	3fw2A	1	1.03592	1.11872	1.0193
52833	3fz5A	1	1.05978	1.14449	1.0193
52833	3gfkA	2	1.11921	1.20867	1.0193
52833	3gixA	1	1.00556	1.08593	1.0193
52833	3gkxA	1	1.05436	1.13863	1.0193
52833	3gl3A	1	0.944461	1.01995	1.0193
52833	3gl5A	1	1.12703	1.21711	1.0193
52833	3gn3A	1	0.981884	1.06036	1.0193
52833	3gnjA	1	0.963453	1.04046	1.0193
52833	3gv1A	1	0.949136	1.025	1.0193
52833	3hd5A	1	1.17159	1.26523	1.0193
52833	3hdcA	1	1.13281	1.22335	1.0193
52833	3hhvA	1	0.909518	0.982212	1.0193
52833	3hjpA	1	0.942635	1.01798	1.0193
52833	3hxsA	1	1.24558	1.34513	1.0193
52833	3hz4A	1	0.995567	1.07514	1.0193
52833	3ia1A	1	1.00515	1.08549	1.0193
52833	3iamB	6	1.15944	1.25211	1.0193
52833	3kebA	1	0.975361	1.05332	1.0193
52833	3kzqA	1	1.01528	1.09643	1.0193
52833	3lefA	1	0.958585	1.0352	1.0193
52833	3nznA	1	1.01331	1.0943	1.0193
52833	3pinA	2	0.958559	1.03517	1.0193
52833	3qfbD	2	0.95728	1.03379	1.0193
52833	3rhcA	1	1.04197	1.12525	1.0193
52833	3tdgA	1	1.17479	1.26869	1.0193
52833	4dsqA	1	0.983875	1.06251	1.0193
52833	4dssA	2	0.978527	1.05674	1.0193
52833	4dssD	2	0.975762	1.05375	1.0193
52833	4f82A	1	0.964847	1.04196	1.0193
56935	1a0tA	1	1.08776	1.04336	1.14761
56935	1hxtA	1	1.14263	1.09599	1.14761
56935	1mpqA	1	1.10313	1.0581	1.14761
56935	2fgrA	1	1.07906	1.03502	1.14761
56935	2grxA	2	1.11498	1.06947	1.14761
56935	2gskA	2	1.1661	1.11851	1.14761
56935	2hdiA	2	1.1701	1.12234	1.14761
56935	2o4vA	1	1.08881	1.04437	1.14761
56935	2prnA	1	1.17992	1.13176	1.14761
56935	2ysuA	2	1.18281	1.13453	1.14761
56935	3a2rA	1	1.20824	1.15892	1.14761
56935	3csnA	2	1.13951	1.093	1.14761
56935	3porA	1	1.147	1.10018	1.14761
56935	3v8xA	2	1.25652	1.20523	1.14761
56988	1tznA	2	1.28997	1.09926	1.29174
56988	1tzoF	1	1.309	1.11548	1.29174
56988	3kwvA	2	1.27625	1.08757	1.29174
47819	1go3B	2	1.20376	1.05142	1.26025
47819	1wudA	1	1.05921	0.925165	1.26025
47819	1y14A	2	1.19677	1.04532	1.26025
47819	2b8kD	6	1.40607	1.22814	1.26025
47819	2c35A	2	1.14559	1.00062	1.26025
47819	2ckzA	2	1.40603	1.2281	1.26025
47819	3ayhA	2	1.35293	1.18172	1.26025
47819	4aybF	6	1.31165	1.14566	1.26025
54534	1b6cA	2	0.998313	0.963533	1.1405
54534	1fapA	2	0.975719	0.941726	1.1405
54534	1fd9A	1	1.36616	1.31857	1.1405
54534	1n1aA	1	1.03295	0.996964	1.1405
54534	1q6uA	1	1.39	1.34157	1.1405
54534	1tcoC	3	0.959305	0.925884	1.1405
54534	2pn0A	1	1.11287	1.0741	1.1405
54534	3ni6A	1	1.05181	1.01516	1.1405
54534	3prbA	1	1.25347	1.2098	1.1405
54534	3rfwA	1	1.43778	1.38769	1.1405
54534	4dz3A	1	0.967169	0.933474	1.1405
48113	1apxA	1	0.970828	1.03069	1.03684
48113	2b11A	2	1.01498	1.07756	1.03684
48113	2ikcA	1	1.12471	1.19406	1.03684
46894	1fseA	1	1.07778	1.10614	1.07255
46894	1gxqA	1	1.07245	1.10067	1.07255
46894	3cloA	1	1.0479	1.07547	1.07255
46894	3kloA	1	1.12083	1.15033	1.07255
46894	3ulqB	2	1.04378	1.07125	1.07255
47353	2xt1A	2	1.25994	1.10928	1.25027
47353	3lhrA	1	1.2406	1.09226	1.25027
89447	1n0eF	1	1.13471	0.859947	1.45247
89447	1ub4F	2	1.74685	1.32386	1.45247
89447	2w1tA	1	1.19958	0.909112	1.45247
89447	3tndF	2	1.72877	1.31016	1.45247
52467	1dhsA	1	1.19111	1.25207	1.04717
52467	1q17A	1	1.09427	1.15027	1.04717
52467	2fr8C	2	0.949556	0.998156	1.04717
52467	2h59A	1	1.01021	1.06191	1.04717
52467	2hjhA	1	1.11705	1.17423	1.04717
52467	2nyrA	1	1.04449	1.09795	1.04717
52467	3cf4D	2	0.99515	1.04608	1.04717
52467	3glrA	1	1.02094	1.07319	1.04717
52467	3jwpA	1	1.00179	1.05306	1.04717
48576	1rqiA	1	0.973877	0.997483	1.07472
48576	1rtrA	1	1.08062	1.10681	1.07472
48576	1ubyA	1	1.11359	1.14058	1.07472
48576	1wl0A	1	1.15888	1.18697	1.07472
48576	1wmwA	1	1.01001	1.03449	1.07472
48576	1wy0A	1	1.06425	1.09005	1.07472
48576	1yyuA	1	1.0514	1.07688	1.07472
48576	2azjA	1	1.09232	1.1188	1.07472
48576	2dh4A	1	1.15597	1.18399	1.07472
48576	2ewgA	1	1.08772	1.11409	1.07472
48576	2h8oA	1	1.07035	1.0963	1.07472
48576	2j1pA	1	1.07533	1.10139	1.07472
48576	2o1oA	1	1.10143	1.12812	1.07472
48576	2q80F	1	1.02153	1.04629	1.07472
48576	3aq0A	1	1.21478	1.24423	1.07472
48576	3aqbB	2	1.0725	1.09849	1.07472
48576	3ckeA	1	1.09552	1.12207	1.07472
48576	3ez3A	1	1.08595	1.11228	1.07472
48576	3ipiA	1	1.09744	1.12404	1.07472
48576	3krfA	1	1.0179	1.04257	1.07472
48576	3krfC	1	1.10237	1.12909	1.07472
48576	3lmdA	1	1.08895	1.11535	1.07472
48576	3lomA	1	1.05735	1.08298	1.07472
48576	3mzvA	1	1.01844	1.04313	1.07472
48576	3nf2A	1	1.10732	1.13416	1.07472
48576	3npkA	1	1.0913	1.11775	1.07472
48576	3oyrA	1	1.05214	1.07765	1.07472
48576	3p8lA	1	1.0385	1.06367	1.07472
48576	3pdeA	1	1.03935	1.06454	1.07472
48576	3pkoA	1	1.05732	1.08295	1.07472
48576	3q1oA	1	1.07506	1.10112	1.07472
48576	3qkcA	1	1.07121	1.09717	1.07472
48576	3qqvA	1	1.07649	1.10258	1.07472
48576	3rmgA	1	1.16315	1.19135	1.07472
48576	3tc1A	1	1.12376	1.15099	1.07472
48576	3ucaA	1	1.05509	1.08067	1.07472
48576	3v1vA	1	1.01188	1.03641	1.07472
48576	3vjcA	1	1.01524	1.03985	1.07472
48576	4dhdA	1	1.0424	1.06767	1.07472
48576	4fp4A	1	1.06007	1.08577	1.07472
53300	1m10A	2	0.944626	1.07794	0.964636
53300	1mq8B	2	1.04555	1.1931	0.964636
53300	1t0pA	2	0.930139	1.0614	0.964636
53300	1tznF	2	0.936168	1.06828	0.964636
53300	1u0nA	3	0.968872	1.1056	0.964636
53300	1u0oC	2	0.929201	1.06033	0.964636
53300	1uexC	2	0.934362	1.06622	0.964636
53300	1v7pC	2	0.930441	1.06175	0.964636
53300	1zopA	1	1.00163	1.14298	0.964636
53300	2xggA	1	0.914362	1.0434	0.964636
53300	3bn3A	2	1.04427	1.19164	0.964636
53300	3ibsA	1	1.0228	1.16715	0.964636
53300	3n2nF	1	0.962365	1.09818	0.964636
53300	4dmuB	2	0.940119	1.07279	0.964636
144284	2e7sA	1	1.76309	1.16033	1.67258
144284	2eqbC	2	1.62015	1.06626	1.67258
144284	3ni0A	1	1.63451	1.07571	1.67258
47954;47954	1f5qB	2	1.06542	1.07974	1.08616
47954;47954	1g3nC	3	1.01666	1.03033	1.08616
47954;47954	1gh6B	2	1.15139	1.16687	1.08616
47954;47954	1jkwA	1	1.12869	1.14386	1.08616
47954;47954	1jsuB	3	0.989328	1.00263	1.08616
47954;47954	1w98B	2	1.02286	1.03661	1.08616
47954;47954	1xo2A	2	1.08679	1.1014	1.08616
47954;47954	2jgzB	2	1.04234	1.05636	1.08616
47954;47954	2pk2A	1	1.1158	1.13081	1.08616
47954;47954	2r7gA	1	1.14377	1.15915	1.08616
47954;47954	2w99A	2	1.07	1.08438	1.08616
47954;47954	3ddpB	2	1.08912	1.10376	1.08616
47954;47954	3mi9B	3	1.13123	1.14644	1.08616
47954;47954	3my1B	2	1.14856	1.164	1.08616
47954;47954	3rgfB	2	1.09053	1.10519	1.08616
56925	2w80B	2	1.12263	1.12298	1.10043
56925	3uaqA	1	1.07822	1.07856	1.10043
48097;56112;50729	2bcjA	4	1.34134	1.09748	1.34535
48097;56112;50729	3cikA	3	1.34937	1.10406	1.34535
48445	1ib1A	2	1.08319	1.05263	1.13272
48445	1o9eA	1	1.12156	1.08991	1.13272
48445	2o8pA	1	1.13222	1.10028	1.13272
48445	2o98A	2	1.17727	1.14406	1.13272
48445	3axyD	2	1.13565	1.10361	1.13272
48445	3efzA	1	1.14646	1.11412	1.13272
82046	1mkfA	1	1.12677	1.11389	1.11349
82046	1ml0A	2	1.11386	1.10113	1.11349
82046	2nyzA	2	1.09985	1.08728	1.11349
49599	1f3vB	2	1.05381	1.06724	1.08692
49599	2an6A	1	1.12003	1.1343	1.08692
50353	1ihkA	1	1.07629	1.15905	1.02217
50353	1iraA	2	0.998608	1.0754	1.02217
50353	1itbA	2	1.02698	1.10596	1.02217
50353	1nunA	2	0.931759	1.00341	1.02217
50353	1ry7A	2	1.0813	1.16445	1.02217
50353	2fdbA	2	1.00007	1.07698	1.02217
50353	3f62B	2	1.03191	1.11126	1.02217
50353	3o4oA	3	1.06505	1.14695	1.02217
50353	4dckC	3	0.995026	1.07154	1.02217
50353	4depA	2	1.01468	1.09271	1.02217
56204	1c4zA	2	1.22392	1.13761	1.18428
56204	1d5fA	1	1.19675	1.11236	1.18428
56204	2oniA	1	1.16402	1.08194	1.18428
56204	2xbbA	2	1.16003	1.07823	1.18428
56204	3jw0B	3	1.17668	1.0937	1.18428
100966;75689	2dcuB	2	1.18948	0.980941	1.33478
100966;75689	3cw2C	3	1.48009	1.2206	1.33478
54495	1c4zD	2	0.989825	1.02776	1.06014
54495	1fbvC	2	1.10584	1.14822	1.06014
54495	1j7dA	1	1.06743	1.10834	1.06014
54495	1j7dB	1	1.07831	1.11963	1.06014
54495	1jatA	1	1.06187	1.10257	1.06014
54495	1jatB	1	1.03676	1.07649	1.06014
54495	1kpsA	2	1.06728	1.10818	1.06014
54495	1s1qA	2	1.06349	1.10424	1.06014
54495	1uzxA	2	1.1105	1.15306	1.06014
54495	1y8xA	2	1.0687	1.10966	1.06014
54495	1yf9A	1	1.04922	1.08943	1.06014
54495	2bf8A	2	1.02839	1.0678	1.06014
54495	2c2vA	2	1.10487	1.14721	1.06014
54495	2c2vD	2	1.10988	1.15241	1.06014
54495	2ekeA	2	1.0599	1.10052	1.06014
54495	2gjdA	1	1.05555	1.09601	1.06014
54495	2gmiA	2	1.06061	1.10125	1.06014
54495	2gmiB	2	1.02297	1.06217	1.06014
54495	2nvuC	4	1.25155	1.29952	1.06014
54495	2o25B	2	1.0882	1.1299	1.06014
54495	2oxqA	2	1.00622	1.04478	1.06014
54495	2xwuA	2	0.996638	1.03483	1.06014
54495	2y9pA	2	1.02414	1.06339	1.06014
54495	2yhoB	2	1.01252	1.05133	1.06014
54495	3a33A	2	1.03553	1.07522	1.06014
54495	3bzhA	1	1.07883	1.12017	1.06014
54495	3eb6D	2	1.02893	1.06836	1.06014
54495	3fn1B	2	1.07387	1.11502	1.06014
54495	3hcuB	2	1.06031	1.10095	1.06014
54495	3jw0A	3	1.05739	1.09791	1.06014
54495	3l1zA	2	1.04052	1.08039	1.06014
54495	3rczB	2	1.07882	1.12016	1.06014
54495	3rpgA	2	1.03216	1.07172	1.06014
54495	3sy2B	2	1.0164	1.05535	1.06014
54495	3uinA	4	1.04743	1.08757	1.06014
54495	3vonC	2	1.11729	1.16011	1.06014
54495	3vonB	2	1.06872	1.10968	1.06014
54495	4a4bC	2	0.982068	1.01971	1.06014
54495	4dhiB	2	1.07947	1.12084	1.06014
54495	4dhzC	3	1.08724	1.12891	1.06014
81342	1kqgF	3	1.25561	1.06976	1.29201
81342	2e76A	4	1.32841	1.13178	1.29201
56815	1fvfA	1	1.169	1.07642	1.19544
56815	2xheA	2	1.18483	1.091	1.19544
56815	3c98A	2	1.23248	1.13488	1.19544
55681	11asA	1	1.00858	0.963579	1.15218
55681	1usyA	2	1.17868	1.12609	1.15218
55681	1z7nA	2	1.17393	1.12155	1.15218
55681	2cimA	1	1.32404	1.26496	1.15218
55681	2ddzF	1	1.07649	1.02846	1.15218
55681	2du7A	1	1.66028	1.58619	1.15218
55681	2e3cA	1	1.18072	1.12804	1.15218
55681	2eayA	1	1.04721	1.00048	1.15218
55681	2rhqA	2	1.21636	1.16209	1.15218
55681	3a5zA	2	1.08356	1.03521	1.15218
55681	3dsqA	1	1.17584	1.12338	1.15218
55681	3g1zA	1	1.07575	1.02775	1.15218
55681	3icaA	1	1.13	1.07957	1.15218
55681	3mf2A	1	1.08487	1.03646	1.15218
55681	3od1A	1	1.21504	1.16082	1.15218
55681	3p8yA	1	1.03303	0.986938	1.15218
55681	3r07A	2	1.01595	0.970617	1.15218
55681	3racA	1	1.16091	1.10911	1.15218
55681	3ufgA	1	1.05016	1.0033	1.15218
81343	1kf6C	3	1.55175	1.22422	1.39527
81343	1kf6D	3	1.35543	1.06934	1.39527
81343	1yq3C	3	1.50179	1.18481	1.39527
81343	1yq3D	3	1.2995	1.02521	1.39527
81343	2aczH	3	1.1787	0.929907	1.39527
81343	2aczK	3	1.44154	1.13728	1.39527
81343	2bs4F	3	1.28668	1.0151	1.39527
81343	3vr8C	4	1.54678	1.2203	1.39527
160964;161098	3fh6A	3	1.41422	1.05992	1.46872
160964;161098	3rlfB	4	1.52323	1.14162	1.46872
55315	1nmuB	2	0.991437	1.0294	1.06018
55315	2walA	1	1.10738	1.14978	1.06018
55315	3cpqA	1	1.00505	1.04354	1.06018
55315	3ir9A	1	1.19583	1.24162	1.06018
55315	3ra5A	1	1.00118	1.03951	1.06018
103491	1rhzA	2	1.32253	1.017	1.43147
103491	2zjsA	2	1.31058	1.0078	1.43147
103491	3dinB	4	1.68159	1.2931	1.43147
103491	3mp7A	2	1.41119	1.08518	1.43147
46626;46626	1fcdB	2	1.0916	1.13072	1.06269
46626;46626	1h31A	2	1.00673	1.0428	1.06269
46626;46626	1iqcA	1	1.11504	1.155	1.06269
46626;46626	2c1dA	2	1.04212	1.07947	1.06269
46626;46626	2c1vA	1	1.08461	1.12348	1.06269
46626;46626	3ocdA	2	1.02081	1.05739	1.06269
46626;46626	3rn1A	3	1.0779	1.11652	1.06269
69099	1kpsB	2	1.06312	1.12515	1.04008
69099	2iy0C	3	1.02922	1.08927	1.04008
69099	3uinC	4	1.0279	1.08788	1.04008
50386	1avaB	2	0.970915	0.98247	1.08782
50386	1avxB	2	0.98949	1.00127	1.08782
50386	1r8oA	1	1.2743	1.28947	1.08782
50386	1r8oB	1	1.40167	1.41835	1.08782
50386	2dreA	1	1.06555	1.07823	1.08782
50386	2iwtB	2	1.01897	1.0311	1.08782
50386	2qyiD	2	1.06899	1.08172	1.08782
50386	3bx1B	2	1.0847	1.09761	1.08782
50386	3i2aA	1	1.07051	1.08325	1.08782
50386	3iirA	1	1.05829	1.07089	1.08782
50386	3s8kA	1	0.962661	0.974117	1.08782
53474	1a88A	1	0.878439	0.995967	0.970874
53474	1aurA	1	0.937499	1.06293	0.970874
53474	1azwA	1	0.890793	1.00997	0.970874
53474	1bcsA	1	1.16023	1.31545	0.970874
53474	1bcsE	1	1.30258	1.47686	0.970874
53474	1brtA	1	0.88662	1.00524	0.970874
53474	1c2bA	1	0.92936	1.0537	0.970874
53474	1dwoA	1	0.855115	0.969522	0.970874
53474	1hlgA	1	0.909162	1.0308	0.970874
53474	1iuoA	1	0.923974	1.04759	0.970874
53474	1ivyA	1	0.984163	1.11584	0.970874
53474	1j1iA	1	0.943483	1.06971	0.970874
53474	1jmkA	1	1.01734	1.15346	0.970874
53474	1kezA	1	1.32957	1.50745	0.970874
53474	1l7aF	1	0.946199	1.07279	0.970874
53474	1llfA	1	0.906011	1.02723	0.970874
53474	1mx1F	1	1.00147	1.13546	0.970874
53474	1qlwA	1	1.00123	1.13519	0.970874
53474	1r1dA	1	0.958241	1.08645	0.970874
53474	1thtA	1	0.986047	1.11797	0.970874
53474	1u2eA	1	0.939217	1.06488	0.970874
53474	1ufoA	1	0.946439	1.07306	0.970874
53474	1vkhA	1	0.910557	1.03238	0.970874
53474	1wpxA	2	0.891098	1.01032	0.970874
53474	1y37A	1	0.881629	0.999584	0.970874
53474	1y7iA	1	0.904431	1.02544	0.970874
53474	2b61A	1	0.993424	1.12634	0.970874
53474	2dstA	1	0.93986	1.06561	0.970874
53474	2es4A	2	0.91733	1.04006	0.970874
53474	2fukA	1	0.968111	1.09764	0.970874
53474	2hfkA	1	1.0413	1.18062	0.970874
53474	2i3dA	1	0.928726	1.05298	0.970874
53474	2jbwA	1	0.945375	1.07186	0.970874
53474	2pl5A	1	1.13288	1.28445	0.970874
53474	2q0xA	1	1.0062	1.14082	0.970874
53474	2qjwA	1	0.944098	1.07041	0.970874
53474	2qm0A	1	1.12216	1.27229	0.970874
53474	2r11A	1	0.933553	1.05845	0.970874
53474	2uz0A	1	0.96238	1.09114	0.970874
53474	2vavA	1	0.991374	1.12401	0.970874
53474	2vf2A	1	0.968404	1.09797	0.970874
53474	2wtmA	1	0.921388	1.04466	0.970874
53474	2x76A	1	0.821637	0.931565	0.970874
53474	2x8bA	2	0.982083	1.11348	0.970874
53474	2xmsA	1	1.00143	1.13541	0.970874
53474	2xuaA	1	0.898595	1.01882	0.970874
53474	2y6uA	1	1.14682	1.30026	0.970874
53474	2yijA	1	1.07168	1.21506	0.970874
53474	2zjfA	1	0.948891	1.07584	0.970874
53474	2zsiA	2	1.02928	1.16699	0.970874
53474	3afiA	1	0.951919	1.07928	0.970874
53474	3bjrA	1	0.887942	1.00674	0.970874
53474	3bl8A	1	1.01472	1.15048	0.970874
53474	3bxpA	1	0.942443	1.06853	0.970874
53474	3c5wC	3	0.99467	1.12775	0.970874
53474	3c6bA	1	0.93512	1.06023	0.970874
53474	3dohF	1	1.02521	1.16238	0.970874
53474	3dqzA	1	0.89574	1.01558	0.970874
53474	3esbA	1	0.925644	1.04949	0.970874
53474	3fcyF	1	0.896071	1.01596	0.970874
53474	3fnbA	1	0.978952	1.10993	0.970874
53474	3fobA	1	0.914237	1.03655	0.970874
53474	3g02A	1	0.981285	1.11257	0.970874
53474	3g8yA	1	1.09152	1.23755	0.970874
53474	3gffA	1	1.0106	1.14581	0.970874
53474	3groA	1	0.891996	1.01134	0.970874
53474	3heaA	1	0.884443	1.00277	0.970874
53474	3hjuA	1	0.974561	1.10495	0.970874
53474	3hxkA	1	0.976242	1.10685	0.970874
53474	3hysA	1	1.02648	1.16381	0.970874
53474	3i1iA	1	1.05208	1.19284	0.970874
53474	3icwA	1	1.01426	1.14996	0.970874
53474	3k6kA	1	0.953969	1.0816	0.970874
53474	3kdaA	1	0.881368	0.999288	0.970874
53474	3ksrA	1	1.03781	1.17667	0.970874
53474	3kxpA	1	0.902054	1.02274	0.970874
53474	3lcrA	1	1.03655	1.17523	0.970874
53474	3ls2A	1	0.876034	0.99324	0.970874
53474	3m83F	1	0.966393	1.09569	0.970874
53474	3mveA	1	0.959978	1.08841	0.970874
53474	3n0tA	1	0.976425	1.10706	0.970874
53474	3n2zA	1	1.06621	1.20886	0.970874
53474	3om8A	1	0.921986	1.04534	0.970874
53474	3ourA	2	0.9425	1.0686	0.970874
53474	3pf9A	1	0.922655	1.0461	0.970874
53474	3qitA	1	1.05973	1.20152	0.970874
53474	3qmwA	1	1.07801	1.22224	0.970874
53474	3r3zA	1	0.89248	1.01189	0.970874
53474	3stxA	1	0.981354	1.11265	0.970874
53474	3v48A	1	0.970249	1.10006	0.970874
53474	3vkfA	2	1.01695	1.15301	0.970874
53474	3zwqA	1	0.941652	1.06764	0.970874
53474	4ao8A	1	0.867894	0.984011	0.970874
53474	4flfA	1	0.905951	1.02716	0.970874
81324	1orqF	2	1.53275	1.22563	1.37661
81324	2p7tA	1	1.19303	0.95398	1.37661
81324	3rw0A	1	1.34519	1.07565	1.37661
81324	3vouA	1	1.49839	1.19816	1.37661
81324	4dxwA	1	1.31366	1.05043	1.37661
55681;50037	1wpyA	1	1.04056	1.09533	1.04573
55681;50037	2ejfA	2	1.0509	1.10621	1.04573
103025	1xzpA	1	1.18155	1.144	1.1369
103025	3ad7C	4	1.09225	1.05754	1.1369
53955	1ckgA	1	0.938418	1.01832	1.01439
53955	1nheA	2	0.962758	1.04474	1.01439
53955	2anxA	1	1.06275	1.15324	1.01439
53955	2dqaA	1	0.947527	1.02821	1.01439
53955	2i26B	2	0.93802	1.01789	1.01439
53955	2igsF	1	1.00944	1.0954	1.01439
53955	2ikbA	1	1.06655	1.15736	1.01439
53955	3f6zA	2	0.92306	1.00166	1.01439
53955	3hdeA	1	1.01728	1.10391	1.01439
53955	3hzsA	1	1.04857	1.13786	1.01439
53955	3nb6A	1	1.08444	1.17678	1.01439
53955	3ulrA	2	0.934708	1.0143	1.01439
53955	4aqnA	1	1.10784	1.20217	1.01439
53955	4evxA	1	1.16015	1.25893	1.01439
52490;55307	1ofuA	2	1.01808	1.09021	1.02794
52490;55307	1rluA	1	1.04326	1.11717	1.02794
52490;55307	1w58A	1	1.1137	1.1926	1.02794
52490;55307	1w5fA	1	1.27708	1.36756	1.02794
52490;55307	2btqA	1	0.976726	1.04592	1.02794
52490;55307	2btqD	1	1.03015	1.10313	1.02794
52490;55307	3cb2A	1	0.996866	1.06749	1.02794
52490;55307	3ryhA	2	0.993212	1.06358	1.02794
52490;55307	3ryhD	2	0.978893	1.04825	1.02794
52490;55307	4drxA	2	0.935856	1.00216	1.02794
52490;55307	4drxB	2	0.943539	1.01039	1.02794
51344;46604	1aqtA	1	1.07463	0.964605	1.22633
51344;46604	1fs0A	2	1.33059	1.19436	1.22633
51344;46604	2e5yA	1	1.13812	1.0216	1.22633
51344;46604	2v7qH	5	1.15806	1.03949	1.22633
51344;46604	2wssH	6	1.24262	1.11539	1.22633
51344;46604	3oaaH	3	1.41394	1.26917	1.22633
52540;47895	1agrA	2	1.1427	1.14616	1.09744
52540;47895	1azsF	2	1.1308	1.13423	1.09744
52540;47895	1fqkA	2	1.063	1.06622	1.09744
52540;47895	1gotA	3	1.16929	1.17284	1.09744
52540;47895	1gp2A	3	1.21368	1.21736	1.09744
52540;47895	1shzA	2	1.08871	1.09201	1.09744
52540;47895	2bcjD	4	1.07703	1.0803	1.09744
52540;47895	2ihbA	2	1.02008	1.02317	1.09744
52540;47895	2rgnA	3	1.09802	1.10135	1.09744
52540;47895	2zjzA	1	1.03972	1.04287	1.09744
52540;47895	3cx7A	2	1.06898	1.07222	1.09744
52540;47895	3ohmA	2	1.05728	1.06049	1.09744
159065;53137;55315	3agjB	2	1.14491	1.05367	1.19609
159065;53137;55315	3mcaB	2	1.24795	1.1485	1.19609
159065;53137;55315	3obwA	1	1.19541	1.10014	1.19609
46785;46785	1t6sA	1	1.35055	1.1844	1.25518
46785;46785	1w7pA	2	1.23654	1.08442	1.25518
46785;46785	1w7pC	2	1.22983	1.07854	1.25518
46785;46785	1xb4A	1	1.04512	0.916547	1.25518
46785;46785	2qlzA	1	1.35817	1.19109	1.25518
46785;46785	2z99A	1	1.29452	1.13527	1.25518
46785;46785	3cuqA	2	1.29288	1.13383	1.25518
46785;46785	3cuqD	2	1.12637	0.987805	1.25518
46785;46785	3cuqB	2	1.36265	1.19502	1.25518
57953	3m06A	1	1.34726	1.05803	1.40168
57953	3m0aA	2	1.38671	1.08901	1.40168
57953	3m0dA	3	1.47107	1.15527	1.40168
82693;82693;82714;82866;82714;82866	3k07A	1	1.30482	1.10355	1.30154
82693;82693;82714;82866;82714;82866	4dntF	2	1.29825	1.09799	1.30154
49354;49584	1kiuA	2	1.13772	1.10985	1.12841
49354;49584	1l4iA	1	1.12555	1.09798	1.12841
49354;49584	1n0lA	2	1.12522	1.09765	1.12841
49354;49584	1p5uA	2	1.12393	1.0964	1.12841
49354;49584	1pdkA	2	1.09005	1.06334	1.12841
49354;49584	1qppA	1	1.12268	1.09517	1.12841
49354;49584	2co6B	2	1.13413	1.10635	1.12841
49354;49584	2j2zA	2	1.10827	1.08112	1.12841
49354;49584	2os7A	1	1.28555	1.25406	1.12841
49354;49584	2uy6A	2	1.08416	1.0576	1.12841
49354;49584	2w07A	2	1.08851	1.06184	1.12841
49354;49584	3bwuA	3	1.14464	1.1166	1.12841
49354;49584	3gfuA	2	1.05529	1.02944	1.12841
49354;49584	3me0A	2	1.13854	1.11065	1.12841
49354;49584	3rfzC	3	1.14024	1.1123	1.12841
49354;49584	3sqbA	2	1.15013	1.12196	1.12841
81321	1brrA	1	0.966842	1.01922	1.0442
81321	1e12A	1	0.963091	1.01526	1.0442
81321	1h2sA	2	0.994107	1.04796	1.0442
81321	2pedA	1	1.04899	1.10582	1.0442
81321	3ug9A	1	1.05291	1.10994	1.0442
81321	4amjA	1	1.23928	1.30641	1.0442
50156	1n7fA	1	1.03666	0.996031	1.14567
50156	1nf3B	2	1.30355	1.25245	1.14567
50156	1q3oA	1	1.09878	1.05572	1.14567
50156	1qavA	1	1.05768	1.01622	1.14567
50156	1qavB	1	1.06681	1.025	1.14567
50156	2egkA	1	1.11053	1.067	1.14567
50156	2h2bA	1	1.26745	1.21777	1.14567
50156	2i04A	1	0.983284	0.944743	1.14567
50156	2iwpA	1	1.09861	1.05554	1.14567
50156	2iwqA	1	1.09827	1.05522	1.14567
50156	2p3wA	1	1.14793	1.10294	1.14567
50156	2pzdA	1	1.21807	1.17032	1.14567
50156	2qkvF	1	1.13902	1.09438	1.14567
50156	2v1wF	1	1.06145	1.01984	1.14567
50156	2v90F	1	1.13411	1.08966	1.14567
50156	2vphA	1	1.05068	1.0095	1.14567
50156	2vsvA	1	1.13166	1.0873	1.14567
50156	2x7zA	1	1.1758	1.12972	1.14567
50156	2z17A	1	1.13585	1.09133	1.14567
50156	3axaA	1	1.19071	1.14404	1.14567
50156	3b76A	1	1.1685	1.12269	1.14567
50156	3cc0A	1	1.15136	1.10624	1.14567
50156	3e17A	1	1.51032	1.45112	1.14567
50156	3eghB	2	1.37746	1.32346	1.14567
50156	3ggeA	1	1.13238	1.088	1.14567
50156	3id2A	1	1.07766	1.03542	1.14567
50156	3k1rA	2	1.22208	1.17418	1.14567
50156	3kzeA	1	1.0781	1.03584	1.14567
50156	3l4fD	2	1.15549	1.1102	1.14567
50156	3lnxF	1	1.064	1.02229	1.14567
50156	3nghA	1	1.13564	1.09113	1.14567
50156	3o46A	1	1.00677	0.967311	1.14567
50156	3ps4A	1	1.20226	1.15514	1.14567
50156	3qdoA	1	1.18274	1.13638	1.14567
50156	3qikA	1	1.12696	1.08279	1.14567
52038	1a19A	1	0.941758	1.10981	0.934086
52038	1ay7B	2	0.908902	1.07109	0.934086
52038	1b2sB	2	0.951597	1.12141	0.934086
63393	2b8kL	6	1.44258	1.29184	1.22921
63393	2exuA	1	1.25851	1.12701	1.22921
63393	3h7hA	2	1.13377	1.01531	1.22921
63393	3lpeB	2	1.11854	1.00167	1.22921
63393	3p8bA	2	1.07055	0.958691	1.22921
63393	4aybL	6	1.35129	1.21009	1.22921
51219	1yoxA	1	1.08308	1.05094	1.13443
51219	2zp8N	2	1.14813	1.11407	1.13443
51219	3zzlF	1	1.17208	1.1373	1.13443
110324;50249;54791	2ba0A	2	1.25567	1.10371	1.25232
110324;50249;54791	2je6F	2	1.13044	0.993636	1.25232
110324;50249;54791	2nn6H	3	1.34464	1.18192	1.25232
110324;50249;54791	2nn6G	3	1.27854	1.12382	1.25232
47266	1aluA	1	1.06213	1.03223	1.13265
47266	1au1A	1	1.03777	1.00856	1.13265
47266	1ax8A	1	1.01571	0.987118	1.13265
47266	1bp3A	2	1.11352	1.08218	1.13265
47266	1cntA	1	1.07109	1.04093	1.13265
47266	1csgA	1	1.04337	1.014	1.13265
47266	1d9cA	1	1.42628	1.38614	1.13265
47266	1eerA	2	1.13843	1.10639	1.13265
47266	1eteA	1	1.03859	1.00936	1.13265
47266	1exzA	1	1.0801	1.04969	1.13265
47266	1f45B	2	1.15302	1.12057	1.13265
47266	1f6fA	2	1.15857	1.12596	1.13265
47266	1hulA	1	1.44266	1.40205	1.13265
47266	1huwA	1	1.0803	1.04989	1.13265
47266	1i1rD	2	1.06681	1.03678	1.13265
47266	1iarA	2	1.04046	1.01118	1.13265
47266	1j7vA	2	1.49881	1.45662	1.13265
47266	1kf9A	2	1.05946	1.02964	1.13265
47266	1lqsD	2	1.43864	1.39814	1.13265
47266	1m4rA	1	0.980105	0.952516	1.13265
47266	1p9mE	2	1.21404	1.17987	1.13265
47266	1pvhB	2	1.01516	0.986584	1.13265
47266	1qvnA	1	1.07081	1.04067	1.13265
47266	1z92A	2	1.06159	1.0317	1.13265
47266	2d9qA	2	1.04798	1.01848	1.13265
47266	2e9wD	2	1.09356	1.06278	1.13265
47266	2erjD	3	1.12121	1.08965	1.13265
47266	2ilkA	1	1.49898	1.45678	1.13265
47266	2q7nB	2	1.04971	1.02016	1.13265
47266	2z3qA	2	1.0737	1.04347	1.13265
47266	3besA	2	1.52915	1.48611	1.13265
47266	3bplA	2	1.06775	1.03769	1.13265
47266	3bpnA	2	1.0681	1.03803	1.13265
47266	3bpoA	2	1.16466	1.13188	1.13265
47266	3dgcA	2	0.997508	0.969429	1.13265
47266	3duhB	2	1.19556	1.1619	1.13265
47266	3ejjA	2	1.09559	1.06475	1.13265
47266	3g9vB	2	0.950814	0.92405	1.13265
47266	3lb6A	2	1.01033	0.981894	1.13265
47266	3mzgA	2	1.10158	1.07057	1.13265
47266	3oq3A	2	1.11843	1.08695	1.13265
47266	3qt2C	2	1.4806	1.43893	1.13265
47266	3s9dA	2	1.00962	0.981202	1.13265
47266	3se4B	2	1.07025	1.04013	1.13265
47266	3tgxB	2	1.08469	1.05416	1.13265
47266	4dohA	2	0.964808	0.93765	1.13265
54495;46934	1ylaA	1	1.02647	1.0783	1.04785
54495;46934	2o25A	2	1.06444	1.1182	1.04785
54495;46934	3k9oA	2	1.05265	1.10581	1.04785
53706;50692	1g8kA	2	1.00946	1.13884	0.975713
53706;50692	1h0hA	2	0.985135	1.1114	0.975713
53706;50692	1kqgA	3	0.976829	1.10203	0.975713
53706;50692	1ogyA	2	0.942029	1.06277	0.975713
53706;50692	1q16A	3	0.981356	1.10714	0.975713
53706;50692	1r27A	2	0.953015	1.07516	0.975713
53706;50692	2ivfA	3	0.936889	1.05697	0.975713
53706;50692	2vpzA	3	1.02099	1.15185	0.975713
51703;52242	2xijA	1	1.14912	1.07213	1.17982
51703;52242	3kozA	2	1.25684	1.17262	1.17982
51703;52242	7reqA	1	1.12627	1.05081	1.17982
51703;52242	7reqB	1	1.18706	1.10752	1.17982
63562	1zyrE	5	1.26763	1.1238	1.24165
63562	2b8kF	6	1.13985	1.01052	1.24165
63562	4aybI	6	1.31747	1.16799	1.24165
48726;49265;49265	1f45A	2	1.2122	1.07399	1.24243
48726;49265;49265	1n26A	1	1.25297	1.11011	1.24243
48726;49265;49265	2d9qD	2	1.26253	1.11858	1.24243
48726;49265;49265	3duhA	2	1.24201	1.1004	1.24243
55979;55979;55979	1jqjA	2	1.12611	1.09091	1.13629
55979;55979;55979	1unnA	2	1.11883	1.08386	1.13629
55979;55979;55979	1vpkA	1	1.11262	1.07784	1.13629
55979;55979;55979	2awaA	1	1.14075	1.10509	1.13629
55979;55979;55979	3pweA	1	1.1451	1.1093	1.13629
55979;55979;55979	3rb9A	1	1.19838	1.16092	1.13629
55979;55979;55979	3t0pA	1	1.11224	1.07748	1.13629
89817	1hl6B	2	1.09631	1.11953	1.07793
89817	2x1gB	3	1.05956	1.08201	1.07793
47616	2hsmA	2	1.11263	1.12348	1.09014
47616	2hsmB	2	1.07055	1.08099	1.09014
47616	2hsnD	2	1.07515	1.08564	1.09014
47616	2yv9A	1	1.10223	1.11298	1.09014
47384;55874	2c2aA	1	1.25587	1.15096	1.2011
47384;55874	3dgeA	2	1.19669	1.09672	1.2011
47384;55874	3jz3A	1	1.10691	1.01445	1.2011
47384;55874	4ew8A	1	1.24494	1.14095	1.2011
55648	3c4oB	2	0.967728	1.07221	0.993506
55648	3e2lB	2	1.00046	1.10848	0.993506
55648	3gmwB	2	1.02943	1.14057	0.993506
55648	3gmxA	1	0.976402	1.08182	0.993506
47943	1m9dB	2	1.11697	1.09951	1.11824
47943	1p7nA	1	1.25103	1.23148	1.11824
47943	2pwmA	1	1.13777	1.11999	1.11824
47943	2xguA	1	1.09729	1.08014	1.11824
47943	2xgyA	2	1.04672	1.03036	1.11824
47943	3bp9F	1	1.05969	1.04313	1.11824
64602	1gmjA	1	1.55011	1.10443	1.54498
64602	2v7qJ	5	1.53984	1.09711	1.54498
51206;51206	2qvsB	2	1.30538	1.11833	1.28489
51206;51206	3shrA	1	1.26439	1.08321	1.28489
52980	1avqA	1	1.11902	1.11173	1.10798
52980	1bamA	1	0.976349	0.969995	1.10798
52980	1cfrA	1	1.0809	1.07387	1.10798
52980	1es8A	1	1.04824	1.04142	1.10798
52980	1ev7A	1	1.1744	1.16676	1.10798
52980	1gefA	1	1.11622	1.10895	1.10798
52980	1j24A	1	1.04602	1.03921	1.10798
52980	1knvA	1	1.15057	1.14309	1.10798
52980	1ob9A	1	1.04169	1.03491	1.10798
52980	1qc9A	1	1.19513	1.18735	1.10798
52980	1rveA	1	1.11583	1.10857	1.10798
52980	1sdoA	1	1.06808	1.06113	1.10798
52980	1wdjA	1	0.994573	0.988101	1.10798
52980	1wtdA	1	1.20147	1.19365	1.10798
52980	1y1oA	1	1.10881	1.10159	1.10798
52980	2audA	1	1.10533	1.09814	1.10798
52980	2eo0A	1	1.08022	1.07319	1.10798
52980	2okfA	1	1.00631	0.999756	1.10798
52980	2wcwA	1	1.06728	1.06033	1.10798
52980	2zivA	2	1.25047	1.24233	1.10798
52980	3c0uA	1	1.05345	1.0466	1.10798
52980	3caeF	1	1.46461	1.45508	1.10798
52980	3dnxA	1	1.16986	1.16224	1.10798
52980	3fovA	1	1.0433	1.03651	1.10798
52980	3k93A	1	1.12474	1.11742	1.10798
52980	3ot2A	1	1.00935	1.00278	1.10798
52980	3r3pA	1	1.09785	1.0907	1.10798
52980	3sz4A	1	1.11339	1.10615	1.10798
56719	1bgwA	1	1.40471	1.23582	1.2512
56719	1x75A	2	1.06697	0.938691	1.2512
56719	2inrA	1	1.2313	1.08326	1.2512
56719	2xcqA	1	1.362	1.19824	1.2512
56719	2xkjA	1	1.27375	1.1206	1.2512
56719	3nuhA	1	1.27714	1.12359	1.2512
56719	3nuhD	1	1.30809	1.15082	1.2512
56719	4elzA	2	1.08567	0.955135	1.2512
56176;55447	1n62F	3	1.01304	1.06568	1.04639
56176;55447	1sb3E	3	1.06258	1.1178	1.04639
56176;55447	1t3qF	3	1.07035	1.12598	1.04639
56176;55447	3hrdC	4	1.03958	1.09361	1.04639
50118	1m1fA	1	0.975721	1.0485	1.02437
50118	1ne8A	1	1.02327	1.0996	1.02437
50118	1ub4A	2	1.06743	1.14705	1.02437
50118	1x75D	2	0.998154	1.0726	1.02437
50118	3jrzA	1	1.00449	1.07941	1.02437
50118	3nfcA	1	1.06606	1.14558	1.02437
50118	4elzD	2	0.995571	1.06983	1.02437
50118	4vubA	1	1.06423	1.1436	1.02437
51905;56425;46977	1kf6A	3	0.995879	1.09369	1.00233
51905;56425;46977	1yq3A	3	0.966424	1.06134	1.00233
51905;56425;46977	2aczA	3	1.00237	1.10081	1.00233
51905;56425;46977	2bs4A	3	1.02202	1.1224	1.00233
51905;56425;46977	3gyxA	2	1.03905	1.1411	1.00233
51905;56425;46977	3vr8A	4	0.988223	1.08528	1.00233
103088	2hqsB	2	0.996774	1.00514	1.0916
103088	2zvyA	1	1.09217	1.10134	1.0916
103088	3khnA	1	1.07836	1.08742	1.0916
103088	3ldtA	1	1.07538	1.08441	1.0916
103088	3oonA	1	1.07536	1.08439	1.0916
103088	3s0yA	1	1.26856	1.27921	1.0916
103088	3td4A	1	1.05463	1.06349	1.0916
56821	1oaoA	2	1.01034	1.07252	1.03695
56821	1oaoD	2	1.08673	1.15362	1.03695
56821	2yivA	1	1.01377	1.07616	1.03695
48670	1gotC	3	1.51527	1.05889	1.57519
48670	1gp2C	3	1.60539	1.12187	1.57519
48670	1tbgF	2	1.54804	1.0818	1.57519
48670	1xhmB	2	1.47541	1.03104	1.57519
48670	2bcjC	4	1.64803	1.15168	1.57519
48670	2trcB	3	1.63225	1.14065	1.57519
48670	3cikC	3	1.60192	1.11945	1.57519
49785;57184;49265	2x11A	2	1.37912	1.11817	1.35766
49785;57184;49265	3fl7A	1	1.3362	1.08337	1.35766
81301;81631	3nybA	2	1.15446	1.01852	1.24768
81301;81631	3pq1A	1	1.34091	1.18301	1.24768
48452	1a17A	1	1.26441	1.25058	1.11295
48452	1e96B	2	1.04781	1.03635	1.11295
48452	1hz4A	1	1.06323	1.0516	1.11295
48452	1tjcA	1	1.04724	1.03578	1.11295
48452	1xnfA	1	1.01523	1.00412	1.11295
48452	2c0lA	2	1.01489	1.00379	1.11295
48452	2e2eA	1	1.24256	1.22896	1.11295
48452	2fbnA	1	1.14026	1.12779	1.11295
48452	2fi7A	1	1.12527	1.11296	1.11295
48452	2fo7A	1	0.93968	0.9294	1.11295
48452	2i6hA	1	1.00431	0.993327	1.11295
48452	2j9qA	1	1.08306	1.07121	1.11295
48452	2ooeA	1	1.3047	1.29043	1.11295
48452	2pl2A	1	1.12858	1.11624	1.11295
48452	2pqrA	2	1.06574	1.05409	1.11295
48452	2uy1A	1	1.27005	1.25616	1.11295
48452	2vgxA	1	1.1462	1.13366	1.11295
48452	2vq2A	1	1.08315	1.0713	1.11295
48452	3cghA	1	0.939264	0.928989	1.11295
48452	3edtA	1	1.1634	1.15068	1.11295
48452	3fflA	1	1.08425	1.07239	1.11295
48452	3gw4A	1	1.13986	1.12739	1.11295
48452	3gz1A	1	1.14544	1.13291	1.11295
48452	3gzsA	1	0.884959	0.875278	1.11295
[truncated: 4,710 more rows]
